# Supplementary material for: SWI/SNF Subunits SMARCA4, SMARCD2 and DPF2 Collaborate in MLL-Rearranged Leukaemia Maintenance
Source: PLoS One. 2015 Nov 16;10(11):e0142806. doi: 10.1371/journal.pone.0142806 (PMC4646637; doi:10.1371/journal.pone.0142806)
Supplement: S1 Table — 4C3, shSMARCA4; 4D1, shSMARCD2; 8E6, shDPF2. (XLS) [file pone.0142806.s003.xls]

## Sheet: Sheet1
refseq	gene	gene_long	ave.Scr	ave.sh4C3	ave.sh4D1	ave.sh8E6	FC.log2FC_WT_vs_4C3	FC.log2FC_WT_vs_4D1	FC.log2FC_WT_vs_8E6	p.WT_vs_4C3	p.WT_vs_4D1	p.WT_vs_8E6	bonferroni.WT_vs_4C3	bonferroni.WT_vs_4D1	bonferroni.WT_vs_8E6	fdr.WT_vs_4C3	fdr.WT_vs_4D1	fdr.WT_vs_8E6	exp1_4C3	exp2_4C3	exp3_4C3	exp1_4D1	exp2_4D1	exp3_4D1	exp1_8E6	exp2_8E6	exp3_8E6	exp1_Scr	exp2_Scr	exp3_Scr
A23747		// // Homo sapiens T cell receptor beta chain mRNA, complete cds. [EF101778] //	7.42153	7.15951	7.30701	7.5561	0.262022	0.114522	-0.13457	0.125386	0.522378	0.296914	1	1	1	0.325675	0.724841	0.452801	7.02607	7.49002	6.96242	7.35361	7.49002	7.07738	7.39277	7.74519	7.53033	7.19004	7.51907	7.55547
AA282947	XLOC_013583	XLOC_013583 // // zt15g10.s1 NCI_CGAP_GCB1 Homo sapiens cDNA clone IMAGE:713250 3', mRNA sequence [AA282947] // chr20:55855479-55855538	6.6122	6.53887	6.62318	6.7662	0.0733343	-0.0109724	-0.154001	0.893891	0.688177	0.206956	1	1	1	0.949619	0.834033	0.353311	6.41029	6.5867	6.61962	6.45774	6.69553	6.71626	6.72949	6.83751	6.73161	6.26309	6.58388	6.98964
AA393613	XLOC_001892	XLOC_001892 // // zt77c09.r1 Soares_testis_NHT Homo sapiens cDNA clone IMAGE:728368 5' similar to gb:M74525 UBIQUITIN-CONJUGATING ENZYME E2-17 KD (HUMAN);contains L1.b1 L1 repetitive element ;, mRNA sequence [AA393613] // chr2:229554561-229575305	6.47438	6.43524	6.47441	6.18179	0.0391361	-3.00847791105952e-05	0.292582	0.754317	0.711203	0.0378437	1	1	1	0.879201	0.848107	0.104794	6.62008	6.30589	6.37975	6.66431	6.58106	6.17785	6.38893	6.09057	6.06588	6.61088	6.26309	6.54916
AA627135		// // nq71a04.s1 NCI_CGAP_Pr22 Homo sapiens cDNA clone IMAGE:1157742 3' similar to SW:R13A_HUMAN P40429 60S RIBOSOMAL PROTEIN L13A ;, mRNA sequence [AA627135] // chr19:49993745-49993510	9.72607	9.54805	9.86206	9.61424	0.178015	-0.135996	0.111828	0.563696	0.312913	0.833067	1	1	1	0.762092	0.542015	0.896353	9.82273	9.66865	9.15278	10.1226	9.84091	9.62266	9.80129	9.46021	9.58121	9.45058	9.84022	9.8874
AB002446	LOC728254	LOC728254 // // Homo sapiens mRNA, clone: sF2, from chromosome 5q21-q22. [AB002446] // chr5:114504690-114504749	7.40342	7.30564	7.33464	7.32843	0.0977828	0.0687808	0.0749999	0.303088	0.47524	0.528052	1	1	1	0.545437	0.689862	0.665889	7.32466	7.43897	7.1533	7.37142	7.37875	7.25376	7.17545	7.42041	7.38941	7.36897	7.44131	7.4
AB014771	MOP-1	MOP-1 // // Homo sapiens mRNA for MOP-1, complete cds. [AB014771] // chr4:82390257-82390198	7.8971	8.00799	7.92566	7.59238	-0.110888	-0.028559	0.304721	0.909955	0.885137	0.247697	1	1	1	0.957477	0.944952	0.400372	8.36204	7.76055	7.90137	8.15903	7.68293	7.93502	7.60031	7.43585	7.74098	8.57904	8.12262	6.98964
AB025286	ERBB2	ERBB2 // // Homo sapiens c-ERBB-2 mRNA, 5' UTR. [AB025286] // chr17:37851136-37851195	6.68317	6.63804	6.8949	6.74721	0.0451261	-0.211732	-0.0640369	0.62992	0.0417639	0.626792	1	1	1	0.806805	0.151163	0.746903	6.81145	6.60348	6.4992	6.94204	6.81946	6.92321	6.78737	6.73585	6.7184	6.76806	6.6868	6.59465
AB029007	ZNF507	ZNF507 // // Homo sapiens mRNA for KIAA1084 protein, partial cds. [AB029007] // chr19:32847630-32847689	6.81275	6.85132	6.71932	6.53264	-0.0385767	0.0934257	0.280109	0.418749	0.438279	0.068647	1	1	1	0.649851	0.660642	0.162424	6.96062	6.56971	7.02365	6.69662	6.83396	6.62739	6.61779	6.37433	6.6058	6.69466	6.8485	6.89508
AB042556	XLOC_001011	XLOC_001011 // ENST00000428508 // // chr1:149590883-149590824	9.00857	8.27454	8.29986	8.19677	0.734039	0.708716	0.811808	0.0576954	0.03937	0.0374859	1	1	1	0.20104	0.145426	0.104001	8.75188	8.69704	7.37468	8.57112	8.83567	7.49278	8.0694	8.33786	8.18305	8.84708	9.13689	9.04176
AB051440	LOC440792	LOC440792 // // BROAD Institute lincRNA (XLOC_l2_009301), lincRNA [TCONS_l2_00018152] // chr22:20299201-20299260	6.51462	6.54656	6.53513	6.31398	-0.0319453	-0.0205125	0.200638	0.665052	0.70913	0.04318	1	1	1	0.827624	0.847037	0.115394	6.58717	6.61962	6.4329	6.64552	6.52488	6.43499	6.18531	6.48769	6.26895	6.45311	6.55732	6.53342
AB051441	KIAA1654	KIAA1654 // // Homo sapiens mRNA for KIAA1654 protein, partial cds. [AB051441] // chr22:43513904-43513845	14.2264	14.4842	14.5462	13.9341	-0.257748	-0.319781	0.292348	0.138203	0.104703	0.81993	1	1	1	0.344923	0.277368	0.886859	14.5646	14.2435	14.6444	14.6444	14.4499	14.5443	14.1426	13.571	14.0886	13.4078	14.5201	14.7513
AB072904		// // Homo sapiens mRNA for putative protein product of Nbla11895, complete cds. [AB072904] // chr5:75441719-75441778	6.69397	6.55489	6.64873	6.59963	0.139077	0.0452307	0.0943333	0.353393	0.565773	0.577982	1	1	1	0.594644	0.755599	0.707973	6.65495	6.57681	6.4329	6.6545	6.88939	6.40232	6.51899	6.65114	6.62876	6.5867	6.80643	6.68877
AB073349	XLOC_013985	XLOC_013985 // // BROAD Institute lincRNA (XLOC_013985), lincRNA [TCONS_00028861] // chr21:47016848-47016907	7.74092	8.13408	7.41165	7.81476	-0.393165	0.329269	-0.0738447	0.00106102	0.00775737	0.308387	1	1	1	0.0153673	0.047116	0.463971	8.2899	7.88621	8.22614	7.37142	7.52349	7.34004	7.76605	7.79537	7.88287	7.65244	7.80447	7.76584
AB128832	ERVH-3	ERVH-3 // // Homo sapiens mRNA, endogenous retrovirus. [AB128832] // chr6:68580995-68580936	7.54776	7.45852	7.29129	7.65073	0.0892317	0.256464	-0.102978	0.259409	0.016614	0.32354	1	1	1	0.499408	0.079883	0.479791	7.44817	7.4637	7.4637	7.24546	7.26875	7.35967	7.83045	7.42854	7.6932	7.66749	7.40493	7.57085
AB209007	RBM14	RBM14 // ENST00000409372 // Homo sapiens mRNA for RNA binding motif protein 14 variant protein. [AB209007] // chr11:66391379-66391438	6.64712	6.63013	6.70871	6.80637	0.0169961	-0.0615885	-0.159251	0.933982	0.325283	0.109917	1	1	1	0.968678	0.555456	0.226362	6.45876	6.67979	6.75183	6.76599	6.66919	6.69096	6.81886	6.85514	6.74513	6.45311	6.78492	6.70334
AB209226	ZNF302	ZNF302 // ENST00000502743 // Homo sapiens mRNA for PREDICTED: similar to regulator of sex-limitation candidate 11 variant protein. [AB209226] // chr19:35174914-35174973	8.61773	8.63295	8.40499	8.90266	-0.015228	0.212731	-0.284933	0.903139	0.0597158	0.00666115	1	1	1	0.954375	0.192074	0.029524	8.45387	8.73357	8.71142	8.34896	8.49981	8.36621	8.84668	8.8483	9.01299	8.50677	8.57727	8.76913
AB209250	KATNB1	KATNB1 // // Homo sapiens mRNA for katanin p80 subunit B 1 variant protein. [AB209250] // chr16:57790219-57790278	7.54452	7.77599	7.77123	7.86412	-0.231471	-0.226714	-0.319604	0.149018	0.139548	0.042489	1	1	1	0.360752	0.332228	0.114075	7.71568	7.8904	7.72189	8.03543	7.75649	7.52177	7.79598	7.76853	8.02785	7.01809	7.74477	7.87069
AB209400		// ENST00000397554 // Homo sapiens mRNA for basic FGF-repressed Zic binding protein isoform a variant protein. [AB209400] // chr20:33932049-33931990	7.07962	7.23778	7.16682	6.89993	-0.158156	-0.0872019	0.179685	0.0885205	0.364163	0.0730125	1	1	1	0.263323	0.5938	0.169579	7.17077	7.20753	7.33503	7.18447	7.23861	7.07738	6.79673	7.01635	6.88672	6.99	7.02918	7.21968
AB209486	DBNL	DBNL // // Homo sapiens mRNA for Drebrin-like protein variant protein. [AB209486] // chr7:44111049-44111108	6.90061	7.16158	7.1011	6.8383	-0.260969	-0.200489	0.0623143	0.020933	0.0650333	0.783098	1	1	1	0.103687	0.203165	0.86322	7.24873	7.08271	7.1533	7.02365	7.03984	7.23981	6.81886	6.68176	7.01426	6.95281	6.83475	6.91427
AB209519	EIF4E2	EIF4E2 // ENST00000409514 // Homo sapiens mRNA for eukaryotic translation initiation factor 4E member 2 variant protein. [AB209519] // chr2:233448276-233448335	10.5435	10.9278	11.3626	11.4687	-0.384238	-0.819061	-0.925207	0.046722	0.000177406	7.78911846931735e-05	1	1	1	0.175287	0.00392472	0.00133444	10.9532	10.98	10.8501	11.5497	11.2541	11.2839	11.4997	11.5326	11.3739	10.7716	10.1406	10.7185
AB385295		// // Synthetic construct DNA, clone: pF1KA0197, Homo sapiens NUP160 gene for nucleoporin 160kDa, complete cds, without stop codon, in Flexi system. [AB385295] // chr11:47806535-47806476	8.64764	8.68609	8.39017	8.68063	-0.0384512	0.257472	-0.0329835	0.960986	0.0439862	0.819991	1	1	1	0.981235	0.156814	0.886879	8.63217	8.93468	8.49144	8.10627	8.89327	8.17097	8.62408	8.91426	8.50354	8.75569	8.67515	8.51209
AB529256		// // Synthetic construct DNA, clone: pF1KE0827, Homo sapiens OR4A13P gene for Putative olfactory receptor, family 4, subfamily A, member 13, without stop codon, in Flexi system. [AB529256] // chr11:55235135-55235191	6.99625	6.93018	7.02428	7.00864	0.0660637	-0.028031	-0.0123918	0.43351	0.73294	0.78756	1	1	1	0.662454	0.860537	0.866257	6.83336	7.08271	6.87448	7.1582	7.00411	6.91053	7.07237	7.12079	6.83277	6.97287	6.97466	7.04121
AB593144	XLOC_012142	XLOC_012142 // // BROAD Institute lincRNA (XLOC_012142), lincRNA [TCONS_00025864] // chr17:20979250-20988112	12.768	12.117	12.5544	12.2421	0.651015	0.213646	0.525941	0.0591437	0.635668	0.261208	1	1	1	0.204546	0.801894	0.415017	11.0321	12.7146	12.6044	12.4764	12.5361	12.6507	11.8101	12.2667	12.6494	12.5482	12.824	12.9319
AF001893	NEAT1	NEAT1 // // Human MEN1 region clone epsilon/beta mRNA, 3' fragment. [AF001893] // chr11:65206777-65206836	9.47495	9.39037	9.51953	9.15193	0.0845817	-0.0445718	0.323025	0.979033	0.576357	0.30231	1	1	1	0.990916	0.763734	0.458011	9.48757	9.10092	9.58262	9.79666	9.44803	9.31389	9.29607	8.80632	9.3534	9.19065	9.47502	9.7592
AF005082	LINC00302	LINC00302 // // Homo sapiens skin-specific protein (xp33) mRNA, partial cds. [AF005082] // chr1:152629172-152629231	6.93752	6.85374	6.91058	6.82041	0.0837802	0.0269477	0.117112	0.613672	0.949143	0.384007	1	1	1	0.796791	0.975381	0.538865	6.60395	7.07705	6.88023	6.81125	7.04753	6.87294	6.6007	7.18075	6.67979	6.735	7.02918	7.04838
AF075036	XLOC_012953	XLOC_012953 // // BROAD Institute lincRNA (XLOC_012953), lincRNA [TCONS_00026770] // chr19:9649415-9649474	6.71428	6.62544	6.76597	6.48897	0.0888483	-0.0516879	0.225314	0.398766	0.449085	0.0833134	1	1	1	0.632685	0.669301	0.186052	6.45876	6.60348	6.81406	6.84026	6.62054	6.83711	6.32457	6.51358	6.62876	6.67979	6.70247	6.76059
AF083893	TJP2	TJP2 // ENST00000413932 // Homo sapiens tight junction protein ZO-2 isoform C mRNA, partial cds. [AF083893] // chr9:71736403-71736462	7.24952	7.11065	7.07496	7.19184	0.138869	0.174559	0.0576778	0.136006	0.0589931	0.530538	1	1	1	0.342197	0.190691	0.667947	7.21665	7.19096	6.92433	7.11819	7.12273	6.98395	7.28647	7.12079	7.16826	7.27981	7.2664	7.20234
AF085905	XLOC_008100	XLOC_008100 // // UI-E-EJ0-aiq-m-17-0-UI.r1 UI-E-EJ0 Homo sapiens cDNA clone UI-E-EJ0-aiq-m-17-0-UI 5', mRNA sequence [BM723547] // chrY:2434146-2434087	6.93528	7.37058	7.06383	6.71971	-0.435304	-0.12855	0.21557	0.00187809	0.147937	0.080327	1	1	1	0.0218427	0.345095	0.181433	7.45846	7.5403	7.11299	7.13721	6.96658	7.08769	6.66786	6.84889	6.64237	6.83475	7.10973	6.86136
AF086154	XLOC_l2_002171	XLOC_l2_002171 // // BROAD Institute lincRNA (XLOC_l2_002171), lincRNA [TCONS_l2_00004301] // chr10:134331602-134325611	6.6974	6.64057	6.90703	6.81505	0.0568251	-0.209636	-0.117648	0.896899	0.0771044	0.266269	1	1	1	0.950814	0.226975	0.42037	6.88672	6.38408	6.65091	6.95627	6.63694	7.1279	6.71583	6.74428	6.98502	6.69466	6.63694	6.76059
AF088007	XLOC_008370	XLOC_008370 // // BROAD Institute lincRNA (XLOC_008370), lincRNA [TCONS_00018105] // chr10:6628756-6628815	6.68027	6.81247	6.44185	6.79354	-0.132201	0.238419	-0.113276	0.222235	0.018924	0.44564	1	1	1	0.4551	0.0871204	0.594753	6.90606	6.75052	6.78083	6.41863	6.48909	6.41783	6.76461	6.88703	6.72899	6.8014	6.79123	6.44817
AF088036	MPV17	MPV17 // ENST00000403262 // Homo sapiens full length insert cDNA clone ZC27F07. [AF088036] // chr2:27534422-27534363	6.51495	6.67103	6.63274	6.3611	-0.156087	-0.117795	0.153848	0.226912	0.394315	0.517815	1	1	1	0.461464	0.621787	0.657091	6.99141	6.43499	6.5867	6.9064	6.50665	6.48517	6.43134	6.15526	6.4967	6.48064	6.38354	6.68066
AF113016	XLOC_009474	XLOC_009474 // // BROAD Institute lincRNA (XLOC_009474), lincRNA [TCONS_00020083] // chr11:65269831-65269772	8.33927	8.49533	8.66776	8.38004	-0.156058	-0.328491	-0.0407713	0.13305	0.00999315	0.660912	1	1	1	0.337358	0.0562319	0.774368	8.64978	8.56244	8.27375	8.76515	8.75334	8.48478	8.42084	8.3769	8.34238	8.30402	8.35613	8.35765
AF116680		// // Homo sapiens PRO2007 mRNA, complete cds. [AF116680] // chr8:48207039-48207098	6.86399	6.76049	6.84087	6.72789	0.103504	0.0231194	0.1361	0.556274	0.970103	0.384091	1	1	1	0.75711	0.98555	0.538871	6.79673	6.553	6.93173	6.74806	6.77343	7.00112	6.70031	6.64507	6.8383	6.76059	6.75851	7.07287
AF128541	LOC100128843	LOC100128843 // // Homo sapiens DNA polymerase epsilon catalytic subunit isoform a (POLE1) mRNA, partial cds. [AF128541] // chr12:133413570-133413511	7.61609	7.62193	7.66928	7.70968	-0.00584248	-0.0531888	-0.0935903	0.997252	0.857582	0.372764	1	1	1	0.99847	0.930027	0.528812	7.71225	7.61349	7.54005	7.88287	7.73972	7.38524	7.58372	7.69168	7.85364	7.68073	7.57842	7.58911
AF130079	PRO2852	PRO2852 // // Homo sapiens clone FLC0578 PRO2852 mRNA, complete cds. [AF130079] // chr9:34187856-34187915	6.97756	6.9014	7.03715	6.84126	0.0761679	-0.0595856	0.136306	0.659517	0.312817	0.33691	1	1	1	0.824112	0.542015	0.49317	6.91165	6.71883	7.0737	7.09084	6.85611	7.1645	6.84772	6.73585	6.9402	6.90037	6.93653	7.09579
AF131822	LOC100506639	LOC100506639 // // Homo sapiens clone 24905 mRNA sequence. [AF131822] // chr5:43068998-43069057	8.86645	9.48643	8.80068	9.0769	-0.619988	0.0657655	-0.210454	0.00491492	0.43031	0.324124	1	1	1	0.0402225	0.653444	0.480228	9.57381	9.35182	9.53368	8.39187	8.96115	9.04901	9.09261	9.0271	9.11099	9.11217	8.87802	8.60914
AF132973		// // Homo sapiens CGI-39 protein mRNA, complete cds. [AF132973] // chr19:19626985-19627044	9.03314	8.75039	8.98314	8.60612	0.282742	0.049992	0.427012	0.27176	0.847227	0.0627652	1	1	1	0.513181	0.924263	0.151941	8.92395	9.10252	8.22471	9.13637	9.24028	8.57278	8.61134	8.85035	8.35669	8.77491	9.15159	9.17291
AF147412		// // Homo sapiens full length insert cDNA clone YP59C02. [AF147412] // chr6:157298027-157298086	16.0681	16.3203	15.8751	16.013	-0.252209	0.192971	0.0550892	0.186737	0.669427	0.908767	1	1	1	0.411207	0.822049	0.945804	16.4163	16.1228	16.4218	16.0374	15.3197	16.2682	16.3232	15.5141	16.2016	16.0457	15.9991	16.1594
AF161372		// // Homo sapiens HSPC254 mRNA, partial cds. [AF161372] // chr17:6917043-6916080	7.41956	7.57062	7.61298	7.41152	-0.151058	-0.193426	0.00804151	0.25973	0.0916309	0.852237	1	1	1	0.499743	0.253426	0.909146	7.65937	7.65154	7.40093	7.89002	7.43676	7.51217	7.51439	7.36104	7.35912	7.46485	7.34837	7.44545
AF176922		// // Homo sapiens MSTP132 (MST132) mRNA, complete cds. [AF176922] // chr15:42063094-42063153	9.56635	9.5986	9.80054	9.97171	-0.0322557	-0.234199	-0.405368	0.884604	0.0607743	0.00851585	1	1	1	0.945705	0.194306	0.0351925	9.78944	9.57599	9.43037	9.97677	9.60459	9.82026	10.0489	9.97276	9.89348	9.71316	9.50064	9.48524
AF190155	MST152	MST152 // // Homo sapiens MSTP152 (MST152) mRNA, complete cds. [AF190155] // chr6:151328182-151328241	7.25412	7.04069	7.13849	7.36805	0.213428	0.115637	-0.11393	0.0936777	0.375811	0.363142	1	1	1	0.272491	0.604941	0.519435	6.75976	7.23443	7.1279	7.04906	7.25862	7.10777	7.22512	7.53872	7.34032	7.14774	7.34837	7.26626
AF190162		// // Homo sapiens MSTP159 (MST159) mRNA, complete cds. [AF190162] // chrX:135240238-135240297	6.8371	7.1278	6.7647	6.98127	-0.290701	0.0723974	-0.144177	0.189264	0.395421	0.913613	1	1	1	0.414515	0.622689	0.948906	7.11933	7.15662	7.10744	6.69662	7.03538	6.5621	7.15978	7.30341	6.48064	7.03813	6.8485	6.62466
AF220235	GAFA3	GAFA3 // // Homo sapiens FGF-2 activity-associated protein 3 (GAFA3) mRNA, complete cds. [AF220235] // chr4:37868429-37868370	6.414	6.47892	6.60885	6.54514	-0.0649238	-0.194849	-0.131138	0.63577	0.0751182	0.169322	1	1	1	0.810529	0.222739	0.305787	6.47101	6.4282	6.53756	6.53464	6.53464	6.75726	6.65136	6.36397	6.62008	6.5116	6.33075	6.39965
AF239727		// // // chr21:26965242-26965183	9.55977	9.43539	9.73063	10.1143	0.124383	-0.170858	-0.554498	0.31222	0.222216	0.0018936	1	1	1	0.555297	0.442399	0.0119045	9.10113	9.38897	9.81607	9.66246	9.63184	9.89759	10.0767	10.0997	10.1663	9.56993	9.4759	9.63349
AF258580	ARHGAP17	ARHGAP17 // // Homo sapiens PP4534 mRNA, complete cds. [AF258580] // chr16:24931883-24931824	6.53696	6.50304	6.58237	6.52469	0.0339187	-0.0454141	0.0122686	0.705925	0.595243	0.960314	1	1	1	0.851446	0.775955	0.976764	6.48919	6.41135	6.60858	6.63513	6.50665	6.60534	6.61779	6.36397	6.59231	6.5554	6.40232	6.65316
AF258587	LOC645261	LOC645261 // // Homo sapiens PP565 mRNA, complete cds. [AF258587] // chr5:86344779-86344720	9.85683	9.69696	9.72637	9.0845	0.159871	0.130459	0.772326	0.552501	0.509065	0.00521157	1	1	1	0.754297	0.715345	0.024754	9.65395	9.84396	9.59296	9.70944	10.0416	9.42801	8.47835	9.5444	9.23075	9.68922	10.1329	9.74833
AF289570		// // Homo sapiens clone pp6750 unknown mRNA. [AF289570] // chr2:233509133-233509192	6.83598	6.74542	6.81237	6.69179	0.0905524	0.0236024	0.144189	0.372155	0.965359	0.166484	1	1	1	0.610017	0.982987	0.302325	6.75976	6.67979	6.79673	6.86174	6.69553	6.87985	6.68198	6.62967	6.76371	6.78492	6.74513	6.97789
AF289593	LOC100133131	LOC100133131 // // Homo sapiens clone pp7683 unknown mRNA. [AF289593] // chr4:6823580-6823521	7.50134	7.58373	7.54422	7.2884	-0.0823985	-0.0428859	0.212933	0.405474	0.75092	0.127477	1	1	1	0.638707	0.870606	0.250896	7.8093	7.54778	7.39411	7.74372	7.57417	7.31478	7.23517	7.30341	7.32662	7.49027	7.53277	7.48097
AF289615		// // Homo sapiens clone pp9953 unknown mRNA. [AF289615] // chr13:99189066-99189007	7.25866	6.92427	7.10828	7.04308	0.334387	0.150377	0.215576	0.0356805	0.295081	0.075223	1	1	1	0.148326	0.524386	0.172947	6.97323	6.94094	6.85864	7.02918	7.20234	7.09332	7.25612	7.08902	6.7841	7.11884	7.19189	7.46523
AF300871	FKSG2	FKSG2 // // Homo sapiens apoptosis inhibitor (FKSG2) mRNA, complete cds. [AF300871] // chr8:36746755-36746814	9.5393	9.57436	9.56468	9.03873	-0.0350643	-0.0253796	0.500574	0.867433	0.870141	0.0162703	1	1	1	0.936846	0.935875	0.0568094	9.62609	9.71643	9.38058	9.46216	9.57771	9.65417	8.45272	9.55742	9.10605	9.48914	9.49527	9.63349
AF309700	OR5AK4P	OR5AK4P // // Homo sapiens olfactory-like receptor (PJCG3) pseudogene, mRNA sequence. [AF309700] // chr11:56805816-56805875	6.84105	6.84681	7.04473	6.99834	-0.00576009	-0.20368	-0.157289	0.783949	0.106752	0.193895	1	1	1	0.894841	0.280497	0.337164	6.80481	6.56971	7.16591	7.08437	6.61319	7.43663	7.11706	6.68176	7.1962	6.71626	6.75851	7.04838
AF323919	LYG2	LYG2 // ENST00000409679 // Homo sapiens LYGH mRNA, complete cds. [AF323919] // chr2:99860310-99860251	6.80125	6.89268	6.8236	6.8219	-0.0914294	-0.0223444	-0.0206425	0.449885	0.977922	0.662326	1	1	1	0.674671	0.989394	0.775339	6.98609	6.80562	6.88634	6.95081	6.84262	6.67736	6.9402	6.58529	6.9402	6.90037	6.77178	6.73161
AF336885		// // Homo sapiens FKSG58 (FKSG58) mRNA, complete cds. [AF336885] // chr11:64469434-64469375	11.8681	11.2597	11.3222	10.167	0.608375	0.545889	1.70106	0.175516	0.253527	0.000851424	1	1	1	0.397199	0.480235	0.00679464	12.0701	10.6783	11.0307	11.74	10.5351	11.6915	10.6395	9.83554	10.026	12.2216	10.9849	12.3978
AF339799	XLOC_010477	XLOC_010477 // ENST00000434547 // LAGE3_HUMAN (Q14657) L antigen family member 3 (ITBA2 protein) (ESO-3 protein), partial (10%) [THC2621524] // chr13:99230938-99230997	6.57762	6.64495	6.5759	6.71527	-0.0673306	0.00171444	-0.137656	0.308718	0.825424	0.128657	1	1	1	0.551614	0.912791	0.252473	6.78774	6.4701	6.67701	6.57352	6.48318	6.67102	6.81496	6.61814	6.71273	6.55029	6.56326	6.61931
AF354444		// ENST00000369958 // Homo sapiens IFP38 (IFP38) mRNA, complete cds. [AF354444] // chrUn_gl000212:35529-35470	6.5582	6.82634	6.64849	6.44722	-0.268134	-0.0902889	0.110979	0.0157575	0.266932	0.335789	1	1	1	0.0859818	0.494423	0.49196	7.0371	6.65047	6.79145	6.62739	6.48769	6.83039	6.49145	6.40072	6.44951	6.53998	6.53998	6.59465
AF359419		// // Homo sapiens olfactory receptor-like (PJCG9) pseudogene mRNA, partial sequence. [AF359419] // chr2:71282963-71283022	6.63951	6.64478	6.63422	6.71422	-0.00527052	0.00528375	-0.0747147	0.510522	0.666375	0.334754	1	1	1	0.724391	0.820442	0.49101	6.78246	6.53707	6.6148	6.62739	6.61319	6.66209	6.75016	6.74428	6.64822	6.43082	6.8485	6.6392
AF363068		// // Homo sapiens squamous cell carcinoma-related protein-1 mRNA, complete cds. [AF363068] // chr20:46141044-46140985	6.95181	7.28413	7.27936	7.45221	-0.332314	-0.327547	-0.500398	0.0105065	0.0163666	0.000701183	1	1	1	0.065795	0.0790481	0.0059488	7.42802	7.26333	7.16104	7.2623	7.32691	7.24887	7.5461	7.43585	7.37468	7.12806	6.84066	6.88672
AF370369	GRK5	GRK5 // // Homo sapiens FP2025 mRNA, complete cds. [AF370369] // chr10:121217016-121217075	7.45188	7.43153	7.42549	7.41718	0.0203469	0.02639	0.0346961	0.797157	0.980562	0.683746	1	1	1	0.900785	0.990736	0.792409	7.4179	7.40586	7.47084	7.48525	7.23443	7.55679	7.2721	7.50151	7.47793	7.45563	7.30284	7.59717
AF370457	BNIP3L	BNIP3L // // Homo sapiens ovarian epithelial carcinoma-related protein mRNA, complete cds. [AF370457] // chr8:26254988-26255047	12.5918	12.5588	12.2197	11.3469	0.0329721	0.372096	1.24494	0.872961	0.205552	0.000668317	1	1	1	0.939923	0.422753	0.00575148	12.9655	12.0567	12.6543	12.6998	11.9908	11.9684	11.4434	10.8976	11.6995	12.5713	12.4238	12.7802
AF384996		// // Homo sapiens MUSP1 (MUSP1) mRNA, complete cds. [AF384996] // chr16:86069865-86069924	7.77508	7.44498	7.12615	7.53763	0.330107	0.648937	0.237453	0.0766142	0.00104111	0.154857	1	1	1	0.240119	0.0120465	0.287416	7.58325	7.64424	7.10744	7.09084	7.55811	6.72949	7.67655	7.5686	7.36774	7.7034	7.90552	7.71633
AF390550		// // Homo sapiens cervical cancer suppressor gene 5 mRNA, complete cds. [AF390550] // chr16:3433611-3433670	7.61759	7.60911	7.65048	7.99556	0.00847219	-0.0328924	-0.377971	0.981899	0.958413	0.00844546	1	1	1	0.991879	0.98023	0.0349869	7.72189	7.51365	7.5918	7.50151	7.73253	7.7174	7.69407	8.11149	8.1811	7.68073	7.65591	7.51612
AF411609	CECR2	CECR2 // // Homo sapiens CECR2B mRNA, partial cds. [AF411609] // chr22:18019144-18019203	7.81077	7.6838	7.60345	7.3527	0.126967	0.207325	0.458068	0.588578	0.245133	0.0126409	1	1	1	0.780326	0.470311	0.0469918	7.91208	7.53045	7.60888	7.81292	7.48525	7.51217	7.47439	7.12079	7.46294	7.69581	7.7591	7.9774
AF416714		// // Homo sapiens clone 3 unknown mRNA. [AF416714] // chrX:73806737-73806796	12.7065	12.7454	12.633	12.2074	-0.0389354	0.0734893	0.499114	0.460481	0.728772	0.381191	1	1	1	0.683651	0.858506	0.536245	13.0645	12.201	12.9708	12.8533	12.2818	12.7639	12.5016	11.6168	12.5038	12.0789	12.7129	13.3276
AF463496	TNAP	TNAP // // Homo sapiens NIK-associated protein mRNA, complete cds. [AF463496] // chr13:40015577-40015518	7.09989	6.93553	7.11927	7.14073	0.164366	-0.019377	-0.0408326	0.125649	0.976589	0.657291	1	1	1	0.325982	0.988543	0.771902	6.75183	7.09233	6.96242	7.04906	7.27836	7.03039	6.94643	7.27342	7.20234	7.04974	7.0737	7.17623
AF497716	Q2ULW7	Q2ULW7 // // Q2ULW7_ASPOR (Q2ULW7) Predicted protein, partial (4%) [THC2483302] // chr20:37076040-37076099	7.80084	7.7163	7.53525	7.86832	0.0845438	0.265596	-0.06748	0.725565	0.108134	0.407268	1	1	1	0.863141	0.282668	0.560518	7.75169	7.68829	7.70891	7.23143	7.54574	7.82857	7.85374	7.81051	7.94072	7.63383	7.79415	7.97454
AI150443	CDRT8	CDRT8 // // qf35h11.x1 Soares_testis_NHT Homo sapiens cDNA clone IMAGE:1752069 3', mRNA sequence [AI150443] // chr17:15008778-15008837	6.6025	6.57925	6.58709	6.55282	0.0232491	0.0154023	0.0496731	0.845131	0.964101	0.601047	1	1	1	0.925031	0.982444	0.726604	6.75183	6.553	6.4329	6.73161	6.45286	6.57681	6.74302	6.41875	6.4967	6.64867	6.41875	6.74007
AI198876		// // qf66c04.x1 Soares_testis_NHT Homo sapiens cDNA clone IMAGE:1754982 3' similar to gb:M96982 SPLICING FACTOR U2AF 35 KD SUBUNIT (HUMAN);, mRNA sequence [AI198876] // chr15:035384686-035384745	10.4551	10.0193	9.857	9.93063	0.435795	0.598125	0.524496	0.0569042	0.00832476	0.0110746	1	1	1	0.199273	0.0496146	0.042632	9.98592	10.2299	9.84219	9.68922	10.2668	9.61504	10.3021	10.0483	9.4415	10.3268	10.4394	10.5991
AI271839	SNORA78	SNORA78 // // qj88d05.x1 NCI_CGAP_Kid3 Homo sapiens cDNA clone IMAGE:1866537 3', mRNA sequence [AI271839] // chr16:2015500-2015441	7.04604	6.97334	6.99453	6.95637	0.0727012	0.0515189	0.0896707	0.424805	0.67519	0.212162	1	1	1	0.655005	0.82585	0.359484	6.97323	6.92766	7.01914	6.99707	6.92321	7.06329	7.05144	6.93745	6.88023	7.02815	7.06161	7.04838
AI655346	XLOC_010462	XLOC_010462 // // tt27c02.x1 NCI_CGAP_GC6 Homo sapiens cDNA clone IMAGE:2241986 3', mRNA sequence [AI655346] // chr13:88261990-88262049	6.5361	6.39193	6.51663	6.7015	0.144163	0.0194654	-0.165406	0.0982568	0.642869	0.0612605	1	1	1	0.280834	0.805987	0.149489	6.26485	6.4922	6.41875	6.41875	6.64597	6.48517	6.64282	6.69074	6.77095	6.5116	6.47203	6.62466
AI821758	SMCR2	SMCR2 // // ag52h12.x5 Gessler Wilms tumor Homo sapiens cDNA clone IMAGE:1126631 3', mRNA sequence [AI821758] // chr17:17579625-17579684	9.54929	9.1465	9.51056	9.382	0.402796	0.0387311	0.167293	0.198941	0.917021	0.740846	1	1	1	0.426619	0.959908	0.834196	9.67376	9.03859	8.72714	9.65199	8.89663	9.98307	9.19639	9.10552	9.8441	9.70686	9.12676	9.81427
AI887274	SNORA33	SNORA33 // // wm38b12.x1 NCI_CGAP_Ut4 Homo sapiens cDNA clone IMAGE:2438207 3' similar to gb:X53505 40S RIBOSOMAL PROTEIN S12 (HUMAN);, mRNA sequence [AI887274] // chr6:133138234-133138175	7.66411	7.64315	7.584	7.48229	0.0209663	0.0801103	0.181823	0.946453	0.681569	0.337471	1	1	1	0.974412	0.829155	0.493642	7.71568	7.43533	7.77843	7.75117	7.43676	7.56408	7.58372	7.20478	7.65837	7.63735	7.64694	7.70805
AI924184		// // wn53g02.x1 NCI_CGAP_Lu19 Homo sapiens cDNA clone IMAGE:2449202 3', mRNA sequence [AI924184] // chr2:119254784-119254843	9.72467	9.03551	8.99872	8.69236	0.689163	0.725948	1.03231	0.126347	0.078245	0.0216574	1	1	1	0.327084	0.229008	0.0696904	8.82731	9.75526	8.52395	8.51689	9.8548	8.62448	8.04878	9.57747	8.45085	9.21445	10.209	9.75059
AJ291676	LOC157740	LOC157740 // // Homo sapiens mRNA for chromosome 8 open reading frame 9 (c8ORF9). [AJ291676] // chr8:11141291-11141232	9.24754	8.51525	9.08516	9.1181	0.732291	0.162388	0.129448	0.0421518	0.662807	0.848077	1	1	1	0.164554	0.817632	0.906421	7.3992	9.0627	9.08387	8.98888	9.30825	8.95834	8.91697	9.19569	9.24163	8.96693	9.20608	9.56963
AK000840	XLOC_004800	XLOC_004800 // // Q5KTX4_9VIRI (Q5KTX4) MADS-box protein CpMADS1 (Fragment), partial (7%) [THC2615207] // chr5:42157139-42157080	6.62736	6.70636	6.61031	6.7228	-0.0789964	0.0170577	-0.0954362	0.586847	0.829599	0.293331	1	1	1	0.779641	0.915712	0.449222	6.56971	6.79754	6.75183	6.71497	6.59744	6.5185	6.58388	6.7581	6.82643	6.6324	6.52488	6.72481
AK001439	LOC257152	LOC257152 // // Homo sapiens cDNA FLJ10577 fis, clone NT2RP2003367. [AK001439] // chr8:104255997-104255938	8.51832	8.49039	8.48444	8.22572	0.0279266	0.0338803	0.292599	0.683301	0.892278	0.135924	1	1	1	0.838081	0.949124	0.262417	8.57904	8.34245	8.54969	8.55017	8.53694	8.36621	8.3908	8.06376	8.2226	8.21549	8.67029	8.66918
AK001442	LOC647070	LOC647070 // // Homo sapiens cDNA FLJ10580 fis, clone NT2RP2003533. [AK001442] // chr1:182806677-182806618	10.6339	10.5762	10.7677	10.34	0.0576793	-0.13382	0.293842	0.806229	0.455108	0.490274	1	1	1	0.905548	0.67415	0.633961	10.3252	10.3173	11.086	11.0607	10.332	10.9103	10.6493	9.67119	10.6996	10.726	10.7636	10.412
AK001678	POLR1B	POLR1B // // Homo sapiens cDNA FLJ10816 fis, clone NT2RP4000997, highly similar to DNA-DIRECTED RNA POLYMERASE I 135 KD POLYPEPTIDE (EC 2.7.7.6). [AK001678] // chr2:113334680-113334739	6.78653	6.8515	6.56352	6.74066	-0.0649673	0.223019	0.0458728	0.696391	0.0383939	0.43339	1	1	1	0.846037	0.142965	0.582868	6.91875	6.73161	6.90414	6.45774	6.61319	6.61962	6.96459	6.61503	6.64237	6.9402	6.63694	6.78246
AK002023	XLOC_012905	XLOC_012905 // // Q6DBF1_ARATH (Q6DBF1) At4g05000, partial (5%) [THC2618898] // chr18:77437681-77437622	7.34458	7.60628	7.44129	7.45356	-0.2617	-0.0967106	-0.108977	0.0690188	0.663204	0.410722	1	1	1	0.224758	0.817999	0.563076	7.53033	7.44623	7.84229	7.2573	7.50251	7.56408	7.38011	7.41328	7.56729	7.49027	7.2721	7.27137
AK002196	Q21C94	Q21C94 // // Q21C94_RHOPA (Q21C94) OstA-like protein precursor, partial (5%) [THC2617820] // chr13:79996559-79996618	6.83158	6.98077	6.86568	6.80483	-0.149192	-0.0341074	0.0267435	0.21292	0.730961	0.960377	1	1	1	0.443513	0.859938	0.976764	7.24427	6.88939	6.80864	6.82603	6.80643	6.96459	6.90678	6.621	6.88672	6.78492	6.63694	7.07287
AK002210		// // Homo sapiens cDNA FLJ11348 fis, clone PLACE4000638. [AK002210] // chr8:134539416-134539475	6.46236	6.45256	6.61805	6.56783	0.00980489	-0.155688	-0.105467	0.832242	0.11597	0.159057	1	1	1	0.919179	0.295774	0.293312	6.24121	6.5867	6.52977	6.60765	6.61319	6.63331	6.65136	6.40976	6.64237	6.39323	6.52488	6.46898
AK021432		// // Homo sapiens cDNA FLJ11370 fis, clone HEMBA1000351. [AK021432] // chr10:131586881-131586940	6.69415	6.66173	6.76055	6.70989	0.0324249	-0.0663943	-0.0157362	0.758327	0.386618	0.754205	1	1	1	0.881503	0.615474	0.844167	6.69597	6.65047	6.63875	6.81125	6.59744	6.87294	6.77343	6.58529	6.77095	6.67141	6.48969	6.92136
AK021734	LOC153811	LOC153811 // // Homo sapiens cDNA FLJ11672 fis, clone HEMBA1004733. [AK021734] // chr5:179340482-179340423	7.08966	6.93565	7.24294	7.19127	0.154009	-0.153285	-0.101608	0.157985	0.109879	0.148963	1	1	1	0.373189	0.285542	0.279638	6.91875	7.00797	6.88023	7.38753	7.11754	7.22376	7.11706	7.06733	7.38941	7.04974	7.02365	7.19559
AK021767	LOC115110	LOC115110 // // BROAD Institute lincRNA (XLOC_000678), lincRNA [TCONS_00000075] // chr1:2482059-2481702	6.64225	6.82413	6.82469	7.02052	-0.181879	-0.182436	-0.378269	0.53772	0.451609	0.0747916	1	1	1	0.74313	0.67136	0.172277	6.81145	6.87602	6.78492	6.76599	6.75872	6.94935	7.02884	7.0477	6.98502	7.03813	6.55732	6.33131
AK021772	FLJ11710	FLJ11710 // // Homo sapiens cDNA FLJ11710 fis, clone HEMBA1005149. [AK021772] // chr17:55357314-55357373	6.74066	6.73646	6.59327	6.48226	0.0042003	0.147387	0.258399	0.614967	0.567321	0.160761	1	1	1	0.797327	0.756813	0.295173	7.06834	6.60348	6.53756	6.67251	6.48769	6.61962	6.63331	6.36397	6.44951	6.5554	6.89811	6.76847
AK021797		// // Homo sapiens cDNA FLJ11735 fis, clone HEMBA1005447. [AK021797] // chr1:206091729-206091670	12.608	12.5143	12.4817	12.0706	0.093627	0.126276	0.537381	0.874026	0.540892	0.00352719	1	1	1	0.940423	0.738456	0.0186811	12.7264	12.4101	12.4066	12.6475	12.5144	12.2831	12.2436	11.9838	11.9844	12.3897	12.6898	12.7444
AK021860	FBXO17	FBXO17 // // Homo sapiens cDNA FLJ11798 fis, clone HEMBA1006198. [AK021860] // chr19:39436636-39436577	8.73249	8.03897	8.13158	8.32439	0.693518	0.600916	0.408097	0.00649341	0.0109948	0.0977728	1	1	1	0.0478147	0.0600422	0.208833	8.19947	8.45375	7.4637	8.09469	8.46444	7.8356	8.13726	8.47924	8.35669	8.6066	9.03812	8.55275
AK021933		// // Homo sapiens cDNA FLJ11871 fis, clone HEMBA1007052. [AK021933] // chr7_gl000195_random:31018-30959	6.9877	7.00959	7.26933	7.02357	-0.0218862	-0.28163	-0.0358632	0.801148	0.0931702	0.486794	1	1	1	0.903077	0.256037	0.631226	6.97323	7.01844	7.0371	7.3054	7.50623	6.99637	6.77343	7.05687	7.2404	6.91689	7.06834	6.97789
AK022088		// // Homo sapiens cDNA FLJ12026 fis, clone HEMBB1001816. [AK022088] // chr4:140335114-140335055	6.8417	6.93763	6.53571	6.40497	-0.0959309	0.305995	0.43673	0.397895	0.0911364	0.0311451	1	1	1	0.631944	0.252515	0.0910116	7.02607	6.79754	6.98929	6.53464	6.45286	6.61962	6.13551	6.37433	6.70507	6.70852	6.621	7.19559
AK022255	C8orf60	C8orf60 // // Homo sapiens cDNA FLJ12193 fis, clone MAMMA1000856. [AK022255] // chr8:142182820-142182879	8.68627	8.91904	8.54004	8.61361	-0.232773	0.146225	0.0726612	0.10855	0.423729	0.72568	1	1	1	0.298475	0.647946	0.822599	8.94907	8.63659	9.17147	8.35435	8.64343	8.62236	8.71711	8.173	8.95071	8.51923	8.63648	8.9031
AK022299	XLOC_013282	XLOC_013282 // // BROAD Institute lincRNA (XLOC_013282), lincRNA [TCONS_00027278] // chr19:28268277-28268218	10.1993	10.0699	10.1322	9.04742	0.129452	0.0670798	1.15189	0.457467	0.517219	5.15764398096273e-07	1	1	0.0104974	0.681114	0.721025	7.22832788434112e-05	10.2589	9.88275	10.0679	10.2217	10.2291	9.94584	9.18764	8.90743	9.04718	10.1856	10.3395	10.0728
AK022341		// // Homo sapiens cDNA FLJ12279 fis, clone MAMMA1001743, weakly similar to Y BOX BINDING PROTEIN-1. [AK022341] // chr7:151826776-151826835	7.12324	6.90501	7.03924	7.11518	0.218236	0.0840059	0.00806643	0.431558	0.986148	0.747117	1	1	1	0.660612	0.993376	0.838896	6.7184	6.67141	7.32522	6.85475	6.75872	7.50425	7.05958	6.96242	7.32353	6.87294	6.8485	7.64829
AK022348	SPATA5L1	SPATA5L1 // // Homo sapiens cDNA FLJ12286 fis, clone MAMMA1001768, weakly similar to CELL DIVISION CYCLE PROTEIN 48 HOMOLOG MJ1156. [AK022348] // chr15:45696608-45696667	6.60823	6.6061	6.68035	6.74674	0.00212999	-0.0721256	-0.138511	0.710263	0.490249	0.216629	1	1	1	0.854424	0.701437	0.364728	6.78246	6.27856	6.75726	6.78308	6.63058	6.62739	6.80562	6.6767	6.75789	6.5867	6.55732	6.68066
AK022382	XLOC_l2_001597	XLOC_l2_001597 // ENST00000443374 // BROAD Institute lincRNA (XLOC_l2_001597), lincRNA [TCONS_l2_00003983] // chr10:52391052-52391111	6.88957	7.10323	6.92372	6.81307	-0.213663	-0.0341516	0.0765014	0.0569359	0.770235	0.329976	1	1	1	0.199315	0.881846	0.486151	7.04974	6.98538	7.27458	6.96242	6.81946	6.98929	6.7581	6.81125	6.86986	6.99707	6.78492	6.88672
AK022396	FLJ12334	FLJ12334 // // ALU7_HUMAN (P39194) Alu subfamily SQ sequence contamination warning entry, partial (9%) [THC2497478] // chr2:20075679-20075738	6.58323	6.81342	6.64761	6.7997	-0.23019	-0.0643799	-0.216464	0.0199489	0.414984	0.0298021	1	1	1	0.100376	0.64038	0.0880096	6.84105	6.65718	6.94204	6.64552	6.58106	6.71626	6.78737	6.77343	6.8383	6.53998	6.43629	6.77343
AK022609		// // Homo sapiens cDNA FLJ12547 fis, clone NT2RM4000634. [AK022609] // chr16:89982353-89982412	8.56857	8.50528	8.48117	8.36552	0.0632892	0.0874011	0.203049	0.832822	0.750238	0.3967	1	1	1	0.919375	0.870539	0.550807	8.5979	8.30943	8.60851	8.34896	8.30474	8.78981	8.30915	8.1355	8.65191	8.49981	8.45272	8.75318
AK022657	GNL3LP1	GNL3LP1 // // Homo sapiens cDNA FLJ12595 fis, clone NT2RM4001344. [AK022657] // chr5:60187783-60187724	9.20187	9.20323	9.12268	9.22421	-0.00135984	0.0791958	-0.0223369	0.847079	0.369016	0.832599	1	1	1	0.926267	0.598364	0.896134	9.22808	9.12458	9.25703	9.23	9.15297	8.98506	9.30169	9.2092	9.16174	9.17747	9.2303	9.19785
AK022678		// // Homo sapiens cDNA FLJ12616 fis, clone NT2RM4001650. [AK022678] // chr10:125763884-125763825	7.15043	6.79703	7.25224	7.39037	0.353398	-0.101811	-0.23994	0.0430785	0.607402	0.160728	1	1	1	0.166354	0.783525	0.295164	6.22864	7.12176	7.0407	7.19559	7.24635	7.31478	7.23981	7.35182	7.57948	7.1582	7.1623	7.13079
AK022953	METTL19	METTL19 // // Homo sapiens cDNA FLJ12891 fis, clone NT2RP2004142. [AK022953] // chr4:8482974-8483033	9.29832	9.23846	9.09197	8.80368	0.059856	0.206345	0.494638	0.71129	0.106154	0.00593993	1	1	1	0.855204	0.279466	0.0271797	9.10654	9.35182	9.25703	8.9926	9.30258	8.98074	8.81925	8.59755	8.99424	9.13865	9.3708	9.3855
AK023036	LINC00263	LINC00263 // // GAH6_HUMAN (Q8N8A4) HERV-H_22q11.2 provirus ancestral Gag polyprotein (Gag polyprotein), partial (71%) [THC2498127] // chr10:102142863-102142922	6.85069	7.41524	7.09104	6.94606	-0.564551	-0.240344	-0.0953715	0.0681709	0.508492	0.881059	1	1	1	0.222925	0.714917	0.927928	7.29209	7.40586	7.54778	7.43507	7.07454	6.7635	6.9786	6.88672	6.97287	7.30455	7.06161	6.18593
AK023303	COPE	COPE // // Homo sapiens cDNA FLJ13241 fis, clone OVARC1000557. [AK023303] // chr19:19019818-19019759	6.69922	6.6364	6.55335	6.44407	0.0628155	0.145868	0.255144	0.662466	0.28584	0.0252068	1	1	1	0.825902	0.514386	0.077815	6.62008	6.65718	6.63195	6.51555	6.52488	6.61962	6.68198	6.40072	6.24953	6.61088	6.6868	6.79997
AK023341	NAMPT	NAMPT // // Homo sapiens cDNA FLJ13279 fis, clone OVARC1001055, moderately similar to PRE-B CELL ENHANCING FACTOR PRECURSOR. [AK023341] // chr7:105900620-105900561	7.19599	7.27007	7.47452	7.24223	-0.0740805	-0.278527	-0.0462377	0.444192	0.0853859	0.505643	1	1	1	0.670323	0.241941	0.647214	7.56943	6.96242	7.27836	7.57156	7.26875	7.58325	7.46982	6.87486	7.382	7.07304	6.9868	7.52814
AK023394	XLOC_000441	XLOC_000441 // ENST00000437833 // BROAD Institute lincRNA (XLOC_000441), lincRNA [TCONS_00000324] // chr1:161341695-161341754	6.93292	7.05402	6.94788	6.73922	-0.121101	-0.0149659	0.193694	0.301067	0.913369	0.0492379	1	1	1	0.543107	0.958484	0.127482	6.88672	7.03881	7.23652	7.03624	6.91689	6.89053	6.735	6.74428	6.73839	6.96315	6.87102	6.96459
AK023417	FLJ11292	FLJ11292 // // Homo sapiens cDNA FLJ13355 fis, clone PLACE1000048. [AK023417] // chr5:86511671-86511612	12.4947	12.556	12.3698	11.687	-0.0613124	0.124909	0.807683	0.392861	0.760036	0.00273697	1	1	1	0.627466	0.876032	0.0154824	12.7247	12.3816	12.5617	12.5722	12.3926	12.1446	11.9863	11.3294	11.7454	12.1483	12.6797	12.6561
AK023629	XLOC_005126	XLOC_005126 // // ALU5_HUMAN (P39192) Alu subfamily SC sequence contamination warning entry, partial (11%) [THC2500034] // chr6:2283827-2283886	7.5414	7.71295	7.5576	7.28242	-0.171549	-0.016208	0.258975	0.0707393	0.736223	0.0213473	1	1	1	0.228497	0.862363	0.0689652	7.7052	7.66192	7.77172	7.53154	7.47534	7.66593	7.34313	7.12511	7.37903	7.52232	7.4288	7.67308
AK023835	FLJ13773	FLJ13773 // // Homo sapiens cDNA FLJ13773 fis, clone PLACE4000323. [AK023835] // chr17:18095126-18095185	15.7904	15.7447	15.8872	15.6528	0.0456681	-0.0968312	0.137594	0.867	0.342865	0.834206	1	1	1	0.936699	0.572652	0.897105	15.8978	15.6095	15.7268	15.9991	15.8709	15.7915	15.7043	15.4086	15.8454	15.5392	15.7503	16.0816
AK023946	MCPH1	MCPH1 // // Homo sapiens cDNA FLJ13884 fis, clone THYRO1001534. [AK023946] // chr8:6505948-6506007	6.50419	6.72318	6.76946	6.38106	-0.218983	-0.265261	0.123134	0.077147	0.0278729	0.359182	1	1	1	0.241231	0.114584	0.515654	6.91875	6.5867	6.66409	6.96242	6.51555	6.83039	6.38893	6.27362	6.48064	6.57681	6.41875	6.51703
AK024141	DPF3	DPF3 // ENST00000540281 // Homo sapiens cDNA FLJ14079 fis, clone HEMBB1002134, weakly similar to ZINC-FINGER PROTEIN NEURO-D4. [AK024141] // chr14:73075947-73075888	7.10145	7.2239	7.45936	7.11805	-0.122452	-0.357912	-0.0165976	0.368893	0.0720254	0.798404	1	1	1	0.607548	0.216598	0.873417	7.27836	7.52349	6.86986	7.44416	7.72488	7.20906	6.99354	7.42041	6.9402	6.70852	7.49215	7.10368
AK024156	LOC399753	LOC399753 // // Homo sapiens cDNA FLJ14094 fis, clone MAMMA1000372. [AK024156] // chr10:49264602-49264543	15.5032	15.3778	15.5696	15.1481	0.125446	-0.0664265	0.355124	0.942368	0.623238	0.266599	1	1	1	0.972124	0.793343	0.42073	15.7075	15.5366	14.8892	15.8057	15.7355	15.1677	15.4459	15.1147	14.8836	15.0339	15.6443	15.8315
AK024175	XLOC_l2_011911	XLOC_l2_011911 // // ALU1_HUMAN (P39188) Alu subfamily J sequence contamination warning entry, partial (18%) [THC2496095] // chr5:277023-277082	7.38256	7.20271	7.69454	7.40822	0.179842	-0.311986	-0.0256632	0.280094	0.012519	0.825381	1	1	1	0.520997	0.0656022	0.891051	7.382	7.00797	7.21817	7.84111	7.46944	7.77308	7.32128	7.48323	7.42014	7.30455	7.22963	7.61349
AK024272	XLOC_l2_014171	XLOC_l2_014171 // // ALU1_HUMAN (P39188) Alu subfamily J sequence contamination warning entry, partial (15%) [THC2604814] // chr8:32902373-32902432	7.20739	7.27708	7.21778	7.42095	-0.0696929	-0.0103872	-0.213563	0.569888	0.690328	0.0554471	1	1	1	0.766871	0.835126	0.139083	7.12628	7.39572	7.30925	7.1436	7.13369	7.37604	7.44416	7.3162	7.50251	7.04497	7.04906	7.52814
AK024362	LINC00085	LINC00085 // // Q8IYS5_HUMAN (Q8IYS5) OSCAR protein (Osteoclast associated receptor OSCAR-S1), partial (17%) [THC2506632] // chr19:52208302-52208361	6.92582	6.79919	6.68655	6.97462	0.126626	0.239265	-0.0487989	0.542074	0.447227	0.878998	1	1	1	0.745815	0.667871	0.926524	6.76806	6.41135	7.21817	6.73161	6.1323	7.19574	7.37496	6.40976	7.13913	7.23143	6.43629	7.10973
AK024457	LOC100288594	LOC100288594 // // BROAD Institute lincRNA (XLOC_005968), lincRNA [TCONS_00013322] // chr7:2487814-2487873	6.7017	6.55665	6.73655	6.97796	0.145046	-0.0348537	-0.276257	0.272291	0.76975	0.0284062	1	1	1	0.513619	0.88154	0.08511	6.58717	6.40125	6.68154	6.553	6.63058	7.02607	6.9588	6.79307	7.18199	6.77343	6.621	6.71067
AK024487	ZNF598	ZNF598 // // Homo sapiens mRNA for FLJ00086 protein, partial cds. [AK024487] // chr16:2047756-2047697	13.7436	12.4951	13.7454	13.827	1.24848	-0.00176563	-0.0833906	2.47001892575321e-07	0.717504	0.689107	0.00502723	1	1	0.000106962	0.85232	0.796174	12.3933	12.7609	12.3312	13.7342	13.7209	13.7811	13.8118	13.7686	13.9007	13.9841	13.5402	13.7066
AK024653	LOC254057	LOC254057 // // Homo sapiens cDNA: FLJ21000 fis, clone CAE03359. [AK024653] // chr3:128219146-128219205	11.6832	12.5335	11.5152	11.4054	-0.850251	0.168	0.277798	2.94150043428998e-06	0.0863269	0.0221762	0.0598684	1	1	0.000436995	0.243554	0.0710232	12.5473	12.5081	12.545	11.2742	11.7601	11.5114	11.4548	11.4041	11.3574	11.5959	11.6926	11.7611
AK025047		// // Homo sapiens cDNA: FLJ21394 fis, clone COL03536. [AK025047] // chr3:113308673-113308732	6.79339	6.66281	6.59665	6.60802	0.130579	0.196738	0.185362	0.331502	0.0805003	0.159679	1	1	1	0.57456	0.233135	0.29399	6.67096	6.5867	6.73076	6.5621	6.63694	6.59091	6.51012	6.6007	6.71326	6.64169	6.79754	6.94094
AK025118		// // Homo sapiens cDNA: FLJ21465 fis, clone COL04784. [AK025118] // chr5:179032932-179032873	6.91596	6.83207	6.81831	6.85109	0.0838848	0.097643	0.0648647	0.642505	0.329507	0.882716	1	1	1	0.814488	0.559792	0.928809	6.91875	6.71883	6.85864	6.79673	6.92321	6.735	6.74302	6.82523	6.98502	6.81005	6.93653	7.0013
AK025151	LOC728061	LOC728061 // // Homo sapiens cDNA: FLJ21498 fis, clone COL05627. [AK025151] // chr9:97826146-97826205	7.84306	7.72458	7.52259	7.48395	0.118478	0.320469	0.359111	0.650107	0.114293	0.109758	1	1	1	0.818749	0.293233	0.226152	7.85306	7.32128	7.99942	7.31591	7.40958	7.84229	7.69407	7.09941	7.65837	7.85996	7.57842	8.09081
AK025716		// // Homo sapiens cDNA: FLJ22063 fis, clone HEP10326. [AK025716] // chr2:128646022-128646081	6.41267	6.62687	6.49506	6.51679	-0.214202	-0.08239	-0.104117	0.0141838	0.285349	0.214289	1	1	1	0.0803235	0.51391	0.362081	6.71111	6.47659	6.69292	6.53464	6.51555	6.43499	6.58998	6.50367	6.45671	6.32232	6.51604	6.39965
AK026168	XLOC_005690	XLOC_005690 // // GRP1_HORVU (P17816) Glycine-rich cell wall structural protein precursor, partial (8%) [THC2562609] // chr6:34248235-34248176	9.7043	10.432	10.0671	9.85039	-0.727731	-0.362809	-0.146093	0.000342706	0.0294674	0.376659	1	1	1	0.00763976	0.119472	0.53189	10.3877	10.1458	10.7626	10.1804	9.88412	10.1368	9.9602	9.6749	9.91607	9.89355	9.56345	9.65589
AK026448	AGSK1	AGSK1 // // Homo sapiens cDNA: FLJ22795 fis, clone KAIA2543. [AK026448] // chr15:82768153-82768094	6.58485	6.55772	6.5803	6.60679	0.0271348	0.00455167	-0.0219367	0.536462	0.770058	0.888868	1	1	1	0.742107	0.881743	0.932821	6.56971	6.71883	6.38462	6.50764	6.62054	6.61273	6.6007	6.59091	6.62876	6.67979	6.6058	6.46898
AK026502	LOC100507637	LOC100507637 // // Homo sapiens cDNA: FLJ22849 fis, clone KAIA987. [AK026502] // chr22:27117555-27117614	8.12413	8.00969	8.17875	7.71099	0.114442	-0.0546208	0.413136	0.463898	0.613459	0.00516065	1	1	1	0.686407	0.787238	0.0245983	8.02994	8.20483	7.79429	8.18737	8.33584	8.01304	7.68113	7.87714	7.57471	7.9458	8.21147	8.21512
AK027541	XLOC_001728	XLOC_001728 // // CECR6_MOUSE (Q99MX7) Cat eye syndrome critical region protein 6 homolog, partial (3%) [THC2616699] // chr2:162105012-162105071	8.17902	7.6262	7.95063	7.84516	0.55282	0.228388	0.333867	0.137443	0.714836	0.401839	1	1	1	0.343617	0.850361	0.555538	7.84719	7.1324	7.89902	8.43446	7.08769	8.32975	8.41279	7.07688	8.04579	8.37473	7.59752	8.56483
AK027667		// // Homo sapiens cDNA FLJ14761 fis, clone NT2RP3003302. [AK027667] // chr17_gl000205_random:45223-45282	8.61459	8.51408	8.24868	8.04103	0.100513	0.365906	0.573557	0.423912	0.019461	0.00150092	1	1	1	0.654123	0.0887298	0.010029	8.72107	8.50677	8.3144	8.29069	8.42216	8.0332	8.36628	7.99554	7.76128	8.89014	8.60121	8.35242
AK054653	LOC153577	LOC153577 // // Homo sapiens cDNA FLJ30091 fis, clone BNGH41000017. [AK054653] // chr5:180211946-180211887	6.71475	6.93165	6.81095	7.23969	-0.216899	-0.0961986	-0.524937	0.0219606	0.165136	5.43276245035663e-05	1	1	1	0.107083	0.369788	0.00107561	6.92655	6.80562	7.06279	6.92655	6.66919	6.83711	7.15978	7.22903	7.33027	6.64867	6.78492	6.71067
AK054813	Q96EB1	Q96EB1 // // Q96EB1_HUMAN (Q96EB1) Elongation protein 4 homolog, partial (15%) [THC2631531] // chrX:149116242-149116301	6.8385	6.59499	6.86224	6.79738	0.243516	-0.0237411	0.0411224	0.165101	0.727575	0.781617	1	1	1	0.382941	0.857857	0.862469	6.31101	6.48467	6.98929	6.95627	6.80643	6.82404	6.78737	6.58529	7.01948	6.70247	6.82802	6.98502
AK054946	LOC100129447	LOC100129447 // // Homo sapiens cDNA FLJ30384 fis, clone BRACE2008114. [AK054946] // chr12:113528430-113528489	11.1751	10.9695	11.1298	10.6223	0.205595	0.0452699	0.552842	0.279558	0.794946	0.0039164	1	1	1	0.520665	0.896454	0.0201682	10.9948	10.8821	11.0316	11.3735	10.7614	11.2547	10.8629	10.4886	10.5153	11.0475	11.0043	11.4736
AK054953	LOC200830	LOC200830 // // Homo sapiens cDNA FLJ30391 fis, clone BRACE2008336. [AK054953] // chr3:160983747-160983806	8.37425	8.07064	8.13403	8.01574	0.303614	0.240222	0.358514	0.0971745	0.153205	0.0723604	1	1	1	0.278522	0.352456	0.168565	8.04374	7.93879	8.22937	7.99801	8.20414	8.19993	7.9774	7.86306	8.20674	8.11011	8.32273	8.68991
AK054980		// // Homo sapiens cDNA FLJ30418 fis, clone BRACE2008754. [AK054980] // chr8:8024162-8024221	12.5923	12.6239	12.5053	12.0953	-0.0316063	0.0869964	0.497009	0.573204	0.948342	0.0638997	1	1	1	0.769553	0.975074	0.154149	12.7848	12.277	12.8099	12.6489	12.2943	12.5726	12.4126	11.628	12.2453	12.3642	12.427	12.9857
AK055081	XLOC_010376	XLOC_010376 // // BROAD Institute lincRNA (XLOC_010376), lincRNA [TCONS_00021548] // chr13:45949444-45949503	6.99639	6.93274	6.93036	6.69419	0.0636521	0.0660322	0.302203	0.69412	0.618952	0.161964	1	1	1	0.845071	0.790557	0.296994	6.81145	7.1324	6.85436	6.91352	7.13369	6.74386	6.51012	6.62967	6.94277	6.85475	7.16983	6.96459
AK055260	LOC644050	LOC644050 // // Homo sapiens cDNA FLJ30698 fis, clone FCBBF2000825. [AK055260] // chr19:36279837-36279778	7.74398	7.47327	7.78555	7.6267	0.270714	-0.041568	0.117286	0.104546	0.575724	0.258776	1	1	1	0.292035	0.76357	0.412473	7.37142	7.68051	7.36788	7.90665	7.74477	7.70524	7.78283	7.83599	7.26127	7.58407	7.83717	7.81071
AK055267	XLOC_006193	XLOC_006193 // // BROAD Institute lincRNA (XLOC_006193), lincRNA [TCONS_00012886] // chr7:100264211-100264270	6.91278	6.79941	6.86497	6.68957	0.113371	0.0478078	0.223206	0.581758	0.769213	0.478779	1	1	1	0.775938	0.881237	0.624373	6.68023	7.18044	6.53756	6.60765	7.20234	6.78492	6.61779	6.62967	6.82125	6.69466	7.25671	6.78696
AK055281		// // Homo sapiens cDNA FLJ30719 fis, clone FCBBF2001718. [AK055281] // chr11:125312068-125312009	6.81708	6.731	6.34378	6.56804	0.0860778	0.4733	0.249038	0.625148	0.0221896	0.169965	1	1	1	0.804194	0.0973261	0.306539	6.78246	6.41135	6.99919	6.33578	6.11874	6.57681	6.92655	6.19087	6.5867	6.95281	6.53998	6.95844
AK055411	LOC400662	LOC400662 // // Homo sapiens cDNA FLJ30849 fis, clone FEBRA2002882. [AK055411] // chr18:75900753-75900812	7.07787	6.89918	6.85784	6.91811	0.178698	0.220031	0.159761	0.262726	0.172574	0.458575	1	1	1	0.502828	0.380376	0.606238	6.94606	7.08271	6.66875	6.84026	6.92321	6.81005	6.60811	7.05687	7.08935	6.97824	7.27749	6.97789
AK055463	FLJ30901	FLJ30901 // // Homo sapiens cDNA FLJ30901 fis, clone FEBRA2005778. [AK055463] // chr22:43593387-43593328	9.61373	9.68541	8.99983	9.72973	-0.071681	0.613902	-0.115997	0.574086	0.0374639	0.213257	1	1	1	0.770034	0.140969	0.36101	9.87645	9.57599	9.60378	9.21983	8.77599	9.00367	9.60372	9.34639	10.2391	9.5074	10.0614	9.27243
AK055570	XLOC_005938	XLOC_005938 // ENST00000440168 // Q73NU6_TREDE (Q73NU6) Conserved domain protein, partial (6%) [THC2628112] // chr6:169773838-169773779	8.39641	8.30865	8.30759	8.11578	0.0877566	0.0888195	0.280629	0.932515	0.772198	0.630568	1	1	1	0.968047	0.882865	0.750173	8.17698	8.16486	8.5841	8.92812	8.58387	7.41077	7.88039	8.08193	8.38501	8.0937	8.22124	8.87428
AK055581	LOC729324	LOC729324 // // Homo sapiens cDNA FLJ31019 fis, clone HLUNG2000362. [AK055581] // chr2:65452756-65452697	6.44367	6.69693	6.56705	6.57319	-0.253257	-0.123383	-0.129519	0.00564776	0.132083	0.0867491	1	1	1	0.0439621	0.321028	0.191435	6.65495	6.70507	6.73076	6.553	6.64597	6.50218	6.6007	6.56971	6.54916	6.35738	6.57398	6.39965
AK055712	LOC728705	LOC728705 // // Homo sapiens cDNA FLJ31150 fis, clone IMR322001534. [AK055712] // chr12:107347872-107347813	6.46981	6.62709	6.46852	6.68404	-0.157284	0.00129182	-0.214232	0.142426	0.874698	0.0674053	1	1	1	0.351242	0.938472	0.160288	6.70377	6.73161	6.44589	6.35903	6.54433	6.50218	6.63331	6.80562	6.61319	6.4962	6.53998	6.37324
AK055761	XLOC_007262	XLOC_007262 // // ALU5_HUMAN (P39192) Alu subfamily SC sequence contamination warning entry, partial (14%) [THC2625890] // chr9:1047739-1047798	7.57589	7.39634	7.39833	7.30732	0.179555	0.177565	0.268572	0.275832	0.259319	0.065188	1	1	1	0.517089	0.486766	0.156348	7.48676	7.21726	7.485	7.11819	7.33139	7.7454	7.35582	7.26875	7.2974	7.55523	7.49215	7.68029
AK055877	LOC100506328	LOC100506328 // // Homo sapiens cDNA FLJ31315 fis, clone LIVER1000303. [AK055877] // chr2:102603250-102603309	6.51161	6.98974	7.32135	7.04466	-0.478129	-0.809746	-0.533053	0.00145768	1.32254896853063e-05	0.000322213	1	0.269178	1	0.0184786	0.000813228	0.00350133	6.93284	6.95299	7.08338	7.45371	7.1045	7.40586	6.87985	7.00867	7.24546	6.37596	6.71712	6.44175
AK055939	LOC153546	LOC153546 // // Homo sapiens cDNA FLJ31377 fis, clone NESOP1000087. [AK055939] // chr5:32175300-32175359	8.39022	8.93177	8.76133	8.26334	-0.541554	-0.37111	0.126883	0.00096927	0.0107166	0.747814	1	1	1	0.0145055	0.059046	0.839229	8.84947	8.78991	9.15594	8.59371	8.78394	8.90635	8.05862	8.27361	8.45779	8.15255	8.50602	8.51209
AK055942		// // Homo sapiens cDNA FLJ31380 fis, clone NHNPC1000101. [AK055942] // chr16:88128309-88128368	9.32949	8.94946	9.0011	8.90939	0.380025	0.328384	0.420097	0.0170821	0.0286206	0.0132736	1	1	1	0.0909892	0.116783	0.048677	8.9071	8.90008	9.04121	8.96643	9.08071	8.95617	9.05898	8.69247	8.97672	9.09017	9.46714	9.43115
AK056032	SEPT7P2	SEPT7P2 // // BROAD Institute lincRNA (XLOC_l2_013808), lincRNA [TCONS_l2_00026542] // chr7:45765845-45765786	6.9914	6.96042	6.68895	7.36306	0.0309832	0.302449	-0.371659	0.558467	0.0397008	0.0569784	1	1	1	0.758439	0.146176	0.142031	6.98003	7.17046	6.73076	6.73161	6.85007	6.48517	7.28647	7.37875	7.42395	7.28416	7.15662	6.53342
AK056078	XLOC_007525	XLOC_007525 // // AE000549 H. pylori predicted coding region HP0308 {Helicobacter pylori 26695} (exp=0; wgp=1; cg=1), partial (20%) [THC2635059] // chr9:116384855-116384914	8.02706	7.75507	8.09806	7.74233	0.271991	-0.0710029	0.284734	0.182302	0.522655	0.180489	1	1	1	0.406173	0.724934	0.319521	7.37142	7.71074	8.18305	8.2287	7.76533	8.30017	7.80225	7.67985	7.74487	7.92615	7.65199	8.50304
AK056275	FLJ31713	FLJ31713 // // Homo sapiens cDNA FLJ31713 fis, clone NT2RI2006487. [AK056275] // chr9:116378869-116378810	6.75539	6.38435	6.61209	6.63142	0.37104	0.143302	0.123973	0.0134659	0.339974	0.408825	1	1	1	0.0775306	0.570196	0.56142	6.59512	6.48467	6.07327	6.6545	6.47152	6.71024	6.69248	6.4967	6.70507	6.80562	6.6058	6.85475
AK056419		// // Homo sapiens cDNA FLJ31857 fis, clone NT2RP7001156. [AK056419] // chr17:46124302-46124243	6.37206	6.73228	6.33512	6.25551	-0.360218	0.0369466	0.116559	0.000664675	0.522659	0.146301	1	1	1	0.0115329	0.724934	0.276272	6.67096	6.69292	6.83297	6.33578	6.35573	6.31384	6.18531	6.27362	6.3076	6.41135	6.34911	6.35573
AK056484	LOC441204	LOC441204 // // PREDICTED: Homo sapiens hypothetical protein LOC100289338 (LOC100289338), partial mRNA [XM_002342712] // chr7:26438357-26438416	6.73356	6.58735	6.81241	6.94547	0.146208	-0.0788581	-0.211909	0.110682	0.385254	0.0507287	1	1	1	0.302176	0.614408	0.130298	6.40018	6.77095	6.59091	6.86986	6.78246	6.78492	6.9786	6.9424	6.91539	6.735	6.87102	6.59465
AK056520	FLJ31958	FLJ31958 // // Homo sapiens cDNA FLJ31958 fis, clone NT2RP7007406. [AK056520] // chr10:52419349-52419290	6.70848	6.75902	6.8037	6.95232	-0.0505372	-0.0952124	-0.243834	0.928889	0.757888	0.457396	1	1	1	0.966475	0.874869	0.605449	7.00692	6.77095	6.4992	6.91352	6.58106	6.91651	7.11706	6.93025	6.80965	7.11884	6.58998	6.41664
AK056534	LOC145757	LOC145757 // // BROAD Institute lincRNA (XLOC_011388), lincRNA [TCONS_00023271] // chr15:101404385-101404444	6.97106	6.99766	7.01758	7.14346	-0.0265964	-0.0465161	-0.172395	0.44175	0.405554	0.133589	1	1	1	0.668421	0.631455	0.259194	7.08238	6.82722	7.08338	7.04906	6.96658	7.0371	7.28126	7.15346	6.99566	6.78492	7.16983	6.95844
AK056753	ZNF420	ZNF420 // ENST00000304239 // Homo sapiens cDNA FLJ32191 fis, clone PLACE6002151, moderately similar to ZINC FINGER PROTEIN 84. [AK056753] // chr19:37621153-37621212	10.0403	9.95435	10.0428	10.0196	0.0859088	-0.00257225	0.0206771	0.666827	0.804952	0.873673	1	1	1	0.828567	0.901583	0.923494	9.86777	10.0092	9.98603	10.2681	10.0539	9.80648	9.99461	10.0213	10.0428	9.84022	9.99858	10.282
AK056763	XLOC_011286	XLOC_011286 // // BROAD Institute lincRNA (XLOC_011286), lincRNA [TCONS_00023963] // chr15:65010368-65010427	6.87256	6.77308	6.63746	6.941	0.0994824	0.235102	-0.0684431	0.247051	0.0231139	0.404525	1	1	1	0.48538	0.100306	0.55778	6.75183	6.69292	6.87448	6.71497	6.48114	6.71626	6.92655	6.92359	6.97287	6.89508	6.8485	6.8741
AK056998	LOC401480	LOC401480 // // Homo sapiens cDNA FLJ32436 fis, clone SKMUS2001364. [AK056998] // chr8:142400328-142400269	10.0155	10.0558	9.9225	9.60733	-0.0403071	0.09303	0.408192	0.403965	0.816281	0.0716541	1	1	1	0.637209	0.908544	0.16745	10.2197	9.86398	10.0838	10.0321	9.97308	9.76231	9.80646	9.36137	9.65417	9.68922	10.1234	10.234
AK057050	XLOC_l2_015037	XLOC_l2_015037 // // BROAD Institute lincRNA (XLOC_l2_015037), lincRNA [TCONS_l2_00029078] // chr9:132267364-132267423	7.00326	7.106	7.16669	7.18386	-0.102745	-0.163429	-0.180605	0.192871	0.04013	0.0456359	1	1	1	0.418944	0.147196	0.120439	7.13639	7.12201	7.05962	7.1993	7.10728	7.19349	7.2969	7.15279	7.10191	6.98154	6.9997	7.02854
AK057067		// ENST00000405675 // Homo sapiens cDNA FLJ32505 fis, clone SMINT1000039. [AK057067] // chr22:38692271-38692212	10.3489	10.1981	10.1893	10.6575	0.150813	0.159553	-0.308639	0.301106	0.219163	0.0301234	1	1	1	0.543107	0.43895	0.088764	10.2391	10.3751	9.98004	9.92062	10.3836	10.2637	10.5068	10.7581	10.7077	10.242	10.2955	10.5091
AK057085	LOC440149	LOC440149 // // Homo sapiens cDNA FLJ32523 fis, clone SMINT2000032. [AK057085] // chr13:113342142-113342083	9.2277	9.41396	9.5852	9.50927	-0.186259	-0.357496	-0.28157	0.0911893	0.00321616	0.0193654	1	1	1	0.26805	0.0258117	0.0644341	9.23339	9.44332	9.56518	9.61988	9.5367	9.59902	9.39625	9.66408	9.46749	9.13211	9.37141	9.17959
AK057135	LOC386597	LOC386597 // // Homo sapiens cDNA FLJ32573 fis, clone SPLEN2000210. [AK057135] // chr2:7055044-7054985	6.9165	6.74515	6.96675	6.91757	0.171354	-0.0502456	-0.00106534	0.265989	0.678412	0.561337	1	1	1	0.506665	0.827901	0.693735	6.56971	6.75183	6.9139	7.00341	6.96658	6.93025	6.6007	6.8947	7.2573	6.84792	6.97466	6.92692
AK057142	C17orf87	C17orf87 // // Homo sapiens cDNA FLJ32580 fis, clone SPLEN2000270. [AK057142] // chr17:5116499-5116440	6.37576	6.43932	6.72434	6.86631	-0.0635583	-0.348577	-0.49055	0.582587	0.0837074	0.0517572	1	1	1	0.776719	0.239147	0.132206	6.28869	6.53707	6.4922	6.79673	6.84262	6.53367	6.58388	7.45846	6.5566	6.06924	6.81386	6.24418
AK057161	MEF2BNB	MEF2BNB // // Homo sapiens cDNA FLJ32599 fis, clone STOMA1000047. [AK057161] // chr19:19288990-19288931	8.54618	8.46322	8.59516	8.57296	0.0829609	-0.0489774	-0.0267737	0.552843	0.543993	0.612205	1	1	1	0.75446	0.740965	0.736196	8.16815	8.43563	8.78588	8.51855	8.49981	8.76712	8.57278	8.46763	8.67846	8.43302	8.48617	8.71936
AK057218	XLOC_l2_005298	XLOC_l2_005298 // // ALU5_HUMAN (P39192) Alu subfamily SC sequence contamination warning entry, partial (4%) [THC2604944] // chr16:76692031-76692090	7.29979	7.22116	6.99414	6.96563	0.0786299	0.305649	0.334159	0.883266	0.302101	0.339556	1	1	1	0.94512	0.530895	0.495634	7.5171	6.69292	7.45345	7.33013	6.72907	6.92321	7.41487	6.29445	7.18757	7.38281	6.84066	7.67589
AK057377	LOC146795	LOC146795 // // Homo sapiens cDNA FLJ32815 fis, clone TESTI2002840. [AK057377] // chr17:70351165-70351224	6.64503	6.47196	6.45318	6.23381	0.173075	0.191852	0.411219	0.154088	0.0576282	0.0014058	1	1	1	0.367446	0.187665	0.0096044	6.65495	6.24834	6.51259	6.41875	6.48769	6.45311	6.2214	6.21109	6.26895	6.70852	6.47203	6.75455
AK057884		// // Homo sapiens cDNA FLJ25155 fis, clone CBR07976. [AK057884] // chr13:46039332-46039273	11.2453	10.6585	10.8225	9.47493	0.586851	0.422826	1.77042	0.346541	0.430844	0.0634208	1	1	1	0.588645	0.653987	0.153193	9.47881	12.7398	9.75685	10.4353	12.4203	9.61199	8.75224	10.2232	9.44939	11.6922	13.034	9.00989
AK058039		// // Homo sapiens cDNA FLJ25310 fis, clone SYN00991. [AK058039] // chr13:49080131-49080072	6.43588	6.53689	6.63582	6.87434	-0.101008	-0.199939	-0.438464	0.243671	0.0329144	0.00014409	1	1	1	0.481312	0.129378	0.00201199	6.48064	6.52145	6.60858	6.66431	6.58106	6.66209	6.83396	6.73119	7.05789	6.34801	6.40232	6.55732
AK058117		// // Homo sapiens cDNA FLJ25388 fis, clone TST02351. [AK058117] // chr9:38566457-38566398	7.60768	7.1155	7.07121	7.19788	0.492175	0.536468	0.4098	0.00141101	0.000472602	0.00915486	1	1	1	0.0181647	0.00725953	0.0371395	7.17077	6.96242	7.21332	6.97	7.1045	7.13913	7.16983	7.00867	7.41513	7.52349	7.49215	7.80739
AK074144		// // Homo sapiens mRNA for FLJ00217 protein. [AK074144] // chr14:24636167-24636226	7.00114	7.02068	7.36926	7.10125	-0.0195332	-0.368122	-0.100105	0.811722	0.00218205	0.229438	1	1	1	0.908329	0.0199318	0.379654	7.06161	7.15662	6.8438	7.36049	7.47768	7.26962	7.08338	7.12079	7.09958	6.96315	7.1452	6.89508
AK074459	LOC340335	LOC340335 // // Homo sapiens cDNA FLJ23879 fis, clone LNG13743. [AK074459] // chr7:102168451-102168392	7.93836	8.11737	8.00191	7.65736	-0.17901	-0.0635511	0.281	0.113318	0.405108	0.31633	1	1	1	0.307024	0.631273	0.472394	8.2126	7.97041	8.16909	8.11516	7.9505	7.94007	7.73104	7.3874	7.85364	7.62026	7.95623	8.23858
AK074630		// // Homo sapiens cDNA FLJ90149 fis, clone HEMBB1001978. [AK074630] // chr8:27205084-27205143	10.1779	10.0669	10.1114	9.54039	0.111082	0.0665153	0.637543	0.785218	0.889165	0.00309772	1	1	1	0.895396	0.947198	0.0169895	10.2488	9.78265	10.1691	10.1999	10.0175	10.1168	9.42697	9.33844	9.85578	10.0251	10.2317	10.277
AK074662	PDE9A	PDE9A // // Homo sapiens cDNA FLJ90181 fis, clone MAMMA1000706. [AK074662] // chr21:44190119-44190178	9.18382	9.24471	8.71	8.63106	-0.0608877	0.473818	0.552761	0.986987	0.0131998	0.00336817	1	1	1	0.994167	0.0681176	0.0180686	9.4469	9.33488	8.95235	8.756	8.57562	8.79839	8.57278	8.73489	8.58551	9.55517	9.24311	8.75318
AK074680	MYO15B	MYO15B // // Homo sapiens cDNA FLJ90199 fis, clone MAMMA1001609. [AK074680] // chr17:73589039-73589098	7.80886	8.00065	8.05998	7.67189	-0.191787	-0.25112	0.136974	0.149047	0.14997	0.997954	1	1	1	0.360752	0.347608	0.998698	8.2062	7.58513	8.21062	8.25572	8.06553	7.8587	7.83045	7.41751	7.76771	7.32719	7.91489	8.18452
AK075287	SPC24	SPC24 // // Homo sapiens cDNA FLJ90806 fis, clone Y79AA1000750. [AK075287] // chr19:11257053-11256994	9.66396	9.38307	8.87404	9.00748	0.280887	0.789918	0.656475	0.0779326	0.000410671	0.00212886	1	1	1	0.242718	0.00668011	0.0129108	9.1471	9.53853	9.46357	8.42721	9.29524	8.89966	8.98109	9.08038	8.96097	9.87453	9.32949	9.78784
AK090403		// // Homo sapiens mRNA for FLJ00287 protein. [AK090403] // chr15:30814556-30814497	6.98367	6.91717	6.94383	7.03997	0.0664968	0.0398402	-0.0563047	0.541988	0.838767	0.419724	1	1	1	0.745781	0.920094	0.571071	6.76806	6.87602	7.10744	6.86986	6.88424	7.07738	7.18168	6.84889	7.08935	6.9402	6.96242	7.04838
AK090438	FAM108A1	FAM108A1 // // Homo sapiens mRNA for FLJ00358 protein. [AK090438] // chr19:1878069-1878010	6.70097	6.98437	6.98313	6.97228	-0.283403	-0.282164	-0.271314	0.0252779	0.0358495	0.0150246	1	1	1	0.117585	0.136894	0.0536859	6.98609	6.87602	7.091	7.07102	7.0174	6.86097	6.9402	6.83751	7.13913	6.81566	6.67913	6.60811
AK090442		// // Homo sapiens mRNA for FLJ00363 protein. [AK090442] // chrX:3789898-3789839	7.66753	7.71081	7.60161	7.7783	-0.0432831	0.0659128	-0.110772	0.496461	0.923826	0.141315	1	1	1	0.712743	0.962833	0.270064	7.59612	7.59495	7.94136	7.65188	7.55452	7.59845	7.60749	7.58606	8.14134	7.28416	7.81272	7.90571
AK090626	LOC100127940	LOC100127940 // ENST00000514988 // Homo sapiens cDNA FLJ33307 fis, clone BNGH42004076. [AK090626] // chr7:228654-228595	6.73549	6.58761	6.61055	6.69811	0.147886	0.12494	0.0373836	0.190919	0.351263	0.750482	1	1	1	0.416481	0.580594	0.84111	6.4992	6.52145	6.74218	6.60765	6.45286	6.77116	6.90037	6.46235	6.73161	6.81566	6.48969	6.90113
AK090649		// // Homo sapiens cDNA FLJ33330 fis, clone BRACE2000441. [AK090649] // chr10:99176933-99176874	7.68829	8.51399	8.1259	8.23248	-0.825708	-0.437613	-0.544194	0.00521881	0.117038	0.049936	1	1	1	0.0418842	0.29776	0.128798	8.73139	8.15208	8.65851	8.12205	8.00925	8.2464	8.37126	8.05769	8.2685	8.05929	8.02768	6.97789
AK090664	LOC729680	LOC729680 // // Homo sapiens cDNA FLJ33345 fis, clone BRACE2003713. [AK090664] // chr13:21276863-21276804	8.59232	8.93405	8.01982	8.21116	-0.341731	0.572497	0.381156	0.00813786	0.000684187	0.0107805	1	1	1	0.0552837	0.00932078	0.0418333	9.03365	8.70927	9.05923	7.79517	8.02699	8.23731	8.24305	8.16784	8.2226	8.52744	8.71775	8.53177
AK090681	LOC727993	LOC727993 // // Homo sapiens cDNA FLJ33362 fis, clone BRACE2005337. [AK090681] // chr20:1946336-1946395	7.46912	6.9949	7.63744	7.43508	0.474224	-0.168313	0.0340419	0.0241617	0.492218	0.76911	1	1	1	0.114098	0.702484	0.853807	6.31101	7.62769	7.046	7.60911	7.65053	7.65266	7.52349	7.46613	7.31563	7.50002	7.48839	7.41896
AK090719	XLOC_009544	XLOC_009544 // // BROAD Institute lincRNA (XLOC_009544), lincRNA [TCONS_00019750] // chr11:107182917-107182858	8.38188	8.16956	8.43014	8.13593	0.212325	-0.0482554	0.245952	0.0217046	0.536561	0.0250861	1	1	1	0.106344	0.735396	0.0775742	8.14198	8.25675	8.10994	8.53171	8.31567	8.44303	8.17823	7.99076	8.23881	8.43302	8.31085	8.40177
AK090720	YEATS2	YEATS2 // // Homo sapiens cDNA FLJ33401 fis, clone BRACE2009886. [AK090720] // chr3:183523245-183523186	7.11859	7.14597	7.27761	7.23714	-0.0273854	-0.159022	-0.118547	0.779108	0.10637	0.367191	1	1	1	0.891832	0.279889	0.523534	7.06161	7.26333	7.11299	7.466	7.20234	7.1645	7.36651	7.28329	7.06161	7.03813	7.25671	7.06093
AK090738	SORD	SORD // // Homo sapiens cDNA FLJ33419 fis, clone BRACE2019877. [AK090738] // chr15:45369321-45369380	7.51376	7.40309	7.04178	7.18104	0.110669	0.471978	0.332723	0.258644	0.000726658	0.008232	1	1	1	0.498171	0.00964124	0.0343614	7.58325	7.36638	7.25965	7.09727	7.11754	6.91053	7.2721	7.08902	7.18199	7.71053	7.32353	7.50722
AK090765	Q8WNA4	Q8WNA4 // // Q8WNA4_DAUMA (Q8WNA4) Luteinizing hormone beta subunit (Fragment), partial (10%) [THC2605385] // chr13:21906512-21906571	7.04616	7.16438	7.14374	7.14054	-0.118211	-0.0975799	-0.0943758	0.228278	0.25403	0.316646	1	1	1	0.463241	0.480617	0.472745	7.17322	7.08989	7.23002	7.32409	7.01911	7.08804	7.00145	7.20753	7.21264	7.04665	6.98098	7.11087
AK090766	XLOC_011568	XLOC_011568 // // // chr15:89046085-89046026	7.76886	7.90847	7.77643	8.04005	-0.139613	-0.00757036	-0.271185	0.495426	0.84499	0.118069	1	1	1	0.712148	0.923081	0.237785	7.86664	7.61625	8.24253	7.52814	7.49002	8.31114	7.96717	7.75774	8.39523	7.82589	7.5386	7.94209
AK090788	XLOC_005915	XLOC_005915 // // BROAD Institute lincRNA (XLOC_005915), lincRNA [TCONS_00011240] // chr6:165206923-165107292	6.56358	6.50203	6.55772	6.58643	0.0615552	0.00586187	-0.0228421	0.612743	0.866489	0.525381	1	1	1	0.79632	0.934299	0.663837	6.553	6.4282	6.52488	6.37975	6.59744	6.69597	6.70031	6.31384	6.74513	6.5867	6.52488	6.57917
AK090817	LOC100506451	LOC100506451 // // // chr12:26097863-26097803	6.4998	6.70251	6.61178	6.78919	-0.202702	-0.111975	-0.289386	0.0395953	0.22929	0.00468521	1	1	1	0.158234	0.450587	0.0229226	6.80481	6.65718	6.64552	6.57161	6.55348	6.71024	6.81886	6.70334	6.84537	6.57681	6.48969	6.4329
AK090826	FAM188B	FAM188B // ENST00000409881 // Homo sapiens cDNA FLJ33507 fis, clone BRAMY2005064. [AK090826] // chr7:30898685-30898744	7.09749	6.95137	7.00629	7.07135	0.146123	0.0911956	0.0261381	0.16821	0.524424	0.923465	1	1	1	0.387238	0.726441	0.954705	6.9402	7.01844	6.89546	7.09084	6.95518	6.97287	7.03538	7.12079	7.05789	6.96892	7.09859	7.22496
AK090827	LOC100506930	LOC100506930 // // BROAD Institute lincRNA (XLOC_l2_007033), lincRNA [TCONS_l2_00013077] // chr19:36806583-36806524	7.02257	7.02487	7.01839	7.09534	-0.00230254	0.00418045	-0.0727699	0.950908	0.961652	0.433039	1	1	1	0.97643	0.981928	0.582682	6.83439	6.99936	7.24086	6.93849	7.0437	7.07297	7.08147	7.11238	7.09217	6.9367	6.98982	7.14118
AK090949	FLJ33630	FLJ33630 // // Homo sapiens cDNA FLJ33630 fis, clone BRAMY2022525. [AK090949] // chr5:127302431-127302372	6.8232	6.6963	6.74482	6.71543	0.126896	0.078382	0.107767	0.199463	0.468898	0.44915	1	1	1	0.427098	0.684905	0.598073	6.58717	6.79754	6.7042	6.88482	6.75872	6.59091	6.63331	6.70334	6.80965	6.79754	6.91146	6.76059
AK091003	MAGED2	MAGED2 // // Homo sapiens cDNA FLJ33684 fis, clone BRAWH2002630, highly similar to Human hepatocellular carcinoma associated protein (JCL-1) mRNA. [AK091003] // chrX:54841064-54841123	6.8262	6.92925	7.03531	6.99309	-0.10305	-0.209113	-0.166886	0.480667	0.0759782	0.159146	1	1	1	0.699886	0.224419	0.293382	6.74428	6.98982	7.05365	6.87602	7.02866	7.20126	6.9139	7.05111	7.01426	6.85942	6.79754	6.82165
AK091013	LOC401188	LOC401188 // // Homo sapiens cDNA FLJ33694 fis, clone BRAWH2003366. [AK091013] // chr5:57047219-57047278	6.81914	6.81721	6.66349	6.56414	0.00192728	0.155646	0.254999	0.69806	0.222498	0.0514034	1	1	1	0.847104	0.442798	0.131533	6.87621	6.66564	6.90978	6.78308	6.63058	6.57681	6.65136	6.43525	6.6058	6.70247	6.82802	6.92692
AK091028	XLOC_005127	XLOC_005127 // // GB // chr6:2481189-2481248	6.88614	6.73484	6.72092	6.80831	0.151299	0.165225	0.0778267	0.215724	0.184682	0.703065	1	1	1	0.447025	0.396586	0.806441	6.52749	6.83443	6.84261	6.81922	6.81793	6.5256	6.78626	6.78825	6.85044	6.76805	6.88654	7.00384
AK091052	LOC283270	LOC283270 // // Homo sapiens cDNA FLJ33733 fis, clone BRAWH2018267. [AK091052] // chr11:35839086-35839145	9.51297	8.85066	9.79141	9.22278	0.662308	-0.27844	0.290194	0.0333498	0.192106	0.520068	1	1	1	0.141498	0.405427	0.659293	9.20065	9.26112	8.09023	9.7943	9.54268	10.0373	9.37155	8.86387	9.43291	9.31873	9.51068	9.7095
AK091141	XLOC_009192	XLOC_009192 // // BROAD Institute lincRNA (XLOC_009192), lincRNA [TCONS_00019101] // chr11:69231518-69231577	7.74941	7.62014	7.68303	7.52791	0.129277	0.0663849	0.221504	0.316415	0.715808	0.260065	1	1	1	0.559902	0.851084	0.413685	7.65188	7.79049	7.41804	7.77122	7.64131	7.63656	7.37496	7.42645	7.78232	7.68687	7.78048	7.78089
AK091259	LOC649294	LOC649294 // // Homo sapiens cDNA FLJ33940 fis, clone CTONG2018069. [AK091259] // chr8:11873031-11873090	7.13392	7.15232	7.11858	6.97986	-0.0183939	0.0153427	0.154063	0.893344	0.933815	0.522908	1	1	1	0.94949	0.967076	0.661821	7.30797	6.72779	7.4212	7.22572	6.71926	7.41077	7.25965	6.56971	7.11022	7.24724	6.67913	7.4754
AK091265	XLOC_l2_010491	XLOC_l2_010491 // // BROAD Institute lincRNA (XLOC_l2_010491), lincRNA [TCONS_l2_00019669] // chr3:193561503-193561444	6.87886	6.88282	6.80503	6.73209	-0.00395721	0.0738381	0.146769	0.788755	0.73305	0.182102	1	1	1	0.896911	0.860537	0.321255	6.99848	6.88939	6.76059	6.72268	6.81946	6.87294	6.53707	7.11006	6.54916	6.735	6.84066	7.06093
AK091525		// // Homo sapiens cDNA FLJ34206 fis, clone FCBBF3020140. [AK091525] // chr18:12785560-12785501	11.2247	11.3694	11.6446	11.583	-0.144669	-0.419876	-0.358335	0.331869	0.00245992	0.00541258	1	1	1	0.575098	0.0215898	0.0253989	11.2426	11.352	11.5135	11.6237	11.5886	11.7215	11.6695	11.4425	11.6372	11.352	11.0257	11.2964
AK091571	LOC285178	LOC285178 // // Homo sapiens cDNA FLJ34252 fis, clone FCBBF5000061. [AK091571] // chr2:217081345-217081404	9.12062	8.86742	8.93626	9.18499	0.253195	0.184355	-0.0643701	0.036639	0.0966818	0.768288	1	1	1	0.150832	0.26255	0.8532	9.01221	8.90479	8.68526	9.1136	8.92942	8.76577	9.28552	9.16138	9.10805	9.20676	8.9871	9.16798
AK091672	LOC286161	LOC286161 // // Homo sapiens cDNA FLJ34353 fis, clone FEBRA2011665. [AK091672] // chr8:427881-427940	9.26492	9.28048	9.77255	9.25481	-0.0155628	-0.507633	0.0101022	0.840423	0.00237693	0.784175	1	1	1	0.922956	0.0211164	0.863841	9.18988	9.16959	9.48197	9.81672	9.65702	9.84391	8.97748	9.29194	9.49502	9.17447	9.06008	9.5602
AK091697		// ENST00000330539 // Homo sapiens cDNA FLJ34378 fis, clone FEBRA2018051. [AK091697] // chr8:37592362-37592303	13.6798	13.4257	13.2084	11.9938	0.254098	0.471377	1.68605	0.273665	0.048114	3.6944793424411e-06	1	1	0.0751937	0.515017	0.166655	0.000197269	13.7503	13.3059	13.221	13.4697	13.1997	12.9559	12.3807	12.2156	11.385	13.939	13.6293	13.4712
AK091759	LOC286071	LOC286071 // // Homo sapiens cDNA FLJ34440 fis, clone HLUNG2001214. [AK091759] // chr8:52863165-52863224	6.70275	6.63948	6.52081	6.49094	0.0632655	0.18194	0.211803	0.550881	0.0466319	0.0280224	1	1	1	0.75295	0.163272	0.0841954	6.553	6.63467	6.73076	6.4977	6.64597	6.41875	6.51012	6.52928	6.43343	6.6324	6.76516	6.71067
AK091906	XLOC_011476	XLOC_011476 // // BROAD Institute lincRNA (XLOC_011476), lincRNA [TCONS_00023277] // chr15:51133062-51133003	6.99681	6.88655	7.08409	7.03583	0.110267	-0.08728	-0.0390208	0.522062	0.515731	0.445671	1	1	1	0.732491	0.719954	0.594753	6.63558	7.09233	6.93173	7.21998	7.22225	6.81005	7.15978	6.83751	7.11022	6.78492	7.10973	7.09579
AK091931		// // Homo sapiens cDNA FLJ34612 fis, clone KIDNE2014170, highly similar to 40S RIBOSOMAL PROTEIN S4, X ISOFORM. [AK091931] // chr13:52035265-52035324	15.0948	15.372	15.2679	15.0209	-0.277178	-0.173076	0.0738878	0.0249774	0.0852642	0.375404	1	1	1	0.116785	0.241831	0.530966	15.3659	15.2109	15.5392	15.4527	15.0372	15.3137	15.1043	15.0225	14.936	15.1058	14.9883	15.1903
AK091998	AHSA2	AHSA2 // // // chr2:61415089-61415148	6.7557	6.83489	6.61917	6.39422	-0.0791906	0.136523	0.361471	0.525538	0.191444	0.00593212	1	1	1	0.734643	0.404658	0.0271501	6.99848	6.81326	6.69292	6.69662	6.61319	6.54771	6.2214	6.48064	6.48064	6.82185	6.58388	6.86136
AK092052	LMO7	LMO7 // ENST00000377499 // Homo sapiens cDNA FLJ34733 fis, clone MESAN2006953, highly similar to LIM domain only 7 isoform c. [AK092052] // chr13:76210565-76210624	6.46892	6.60079	6.59867	6.50947	-0.131874	-0.129752	-0.0405521	0.159765	0.132464	0.71806	1	1	1	0.375466	0.321645	0.816782	6.60395	6.71326	6.48517	6.60765	6.59744	6.59091	6.47101	6.56971	6.48769	6.47101	6.40232	6.53342
AK092053	XLOC_010743	XLOC_010743 // // Q8RLX7_STRPY (Q8RLX7) Collagen-like protein 2, partial (6%) [THC2606148] // chr13:114629796-114629737	7.15357	7.40095	7.72809	7.25208	-0.247379	-0.574515	-0.0985024	0.0330891	0.000151599	0.344261	1	1	1	0.140803	0.00352256	0.500427	7.5386	7.26333	7.40093	7.96717	7.49478	7.72232	7.25612	7.22903	7.27108	7.1582	7.27749	7.02503
AK092172	LOC286109	LOC286109 // // Homo sapiens cDNA FLJ34853 fis, clone NT2NE2012199. [AK092172] // chr8:141536829-141536770	9.15584	8.92735	9.18199	8.27641	0.228484	-0.0261507	0.879429	0.13116	0.867859	3.56909441773584e-05	1	1	0.726418	0.334204	0.934776	0.000815138	9.17786	8.94724	8.65695	9.38776	9.30258	8.85562	8.30915	8.3769	8.14318	9.28408	9.04718	9.13625
AK092249		// // Homo sapiens cDNA FLJ34930 fis, clone NT2RP7004961. [AK092249] // chr12:133129693-133129752	7.07555	7.1719	7.08726	7.108	-0.0963536	-0.0117116	-0.0324561	0.415612	0.680173	0.517642	1	1	1	0.647711	0.8285	0.656913	7.23443	6.92766	7.35361	7.09727	6.83396	7.33055	6.77343	7.11006	7.44053	7.02815	7.06161	7.13689
AK092322	LOC283575	LOC283575 // // Homo sapiens cDNA FLJ35003 fis, clone OCBBF2011960. [AK092322] // chr14:77535783-77535842	6.60244	6.50055	6.6579	6.61448	0.10189	-0.0554555	-0.0120421	0.386007	0.399924	0.953892	1	1	1	0.621944	0.626748	0.972381	6.31101	6.5867	6.60395	6.82603	6.3765	6.77116	6.80562	6.50367	6.53415	6.54916	6.48969	6.76847
AK092494		// // Homo sapiens cDNA FLJ35175 fis, clone PLACE6013400. [AK092494] // chr16:88775474-88775415	10.761	10.9348	10.6136	10.3748	-0.173729	0.147455	0.386265	0.182208	0.171936	0.00483533	1	1	1	0.406173	0.379547	0.0234485	10.7877	10.8542	11.1624	10.5329	10.645	10.6629	10.1712	10.4662	10.487	10.78	10.6113	10.8918
AK092531		// // Homo sapiens cDNA FLJ35212 fis, clone PROST1000136. [AK092531] // chr8:12428380-12428439	6.91233	6.87376	7.00636	7.07886	0.0385729	-0.0940316	-0.166523	0.981975	0.425176	0.301353	1	1	1	0.991879	0.648842	0.457173	7.07471	6.88939	6.65718	7.1436	7.05144	6.82404	7.16544	7.20126	6.86986	6.79754	6.90339	7.03607
AK092544	LOC100131581	LOC100131581 // // Homo sapiens cDNA FLJ35225 fis, clone PROST2001116. [AK092544] // chr8:12437900-12437959	7.89406	7.88206	8.06645	7.56513	0.0120014	-0.172389	0.328932	0.732784	0.149935	0.00335609	1	1	1	0.867113	0.347596	0.0180241	7.86174	7.91187	7.87256	8.18591	8.07918	7.93424	7.47944	7.65785	7.55808	8.0062	7.97865	7.69732
AK092575	XLOC_011226	XLOC_011226 // // // chr15:41598500-41598559	13.4016	12.6202	13.5702	13.5451	0.781341	-0.168602	-0.143569	0.00014173	0.236201	0.180685	1	1	1	0.00440403	0.459159	0.319668	12.2776	12.7815	12.8016	13.4655	13.4724	13.7726	13.5859	13.2758	13.7737	13.3774	13.2909	13.5364
AK092751	LOC286254	LOC286254 // // BROAD Institute lincRNA (XLOC_l2_015075), lincRNA [TCONS_l2_00029134] // chr9:139443132-139443191	6.81015	6.75752	6.81568	6.62996	0.0526278	-0.00552832	0.180192	0.931565	0.964621	0.320231	1	1	1	0.967634	0.982629	0.476228	7.18199	6.4922	6.59838	7.11819	6.69553	6.63331	6.77343	6.48769	6.62876	6.87294	6.63058	6.92692
AK092783	LOC283028	LOC283028 // // Homo sapiens cDNA FLJ35464 fis, clone SMINT2005402. [AK092783] // chr10:43248938-43248879	6.59096	6.58756	6.69411	6.30862	0.00340066	-0.103154	0.282335	0.914026	0.592124	0.113052	1	1	1	0.959658	0.774617	0.230626	6.45876	6.78492	6.51899	6.42977	7.03984	6.61273	6.12392	6.56971	6.23224	6.39323	6.87102	6.50863
AK092791	LOC100129406	LOC100129406 // // Homo sapiens cDNA FLJ35472 fis, clone SMINT2007062. [AK092791] // chr1:112939189-112939248	9.58105	9.48186	9.69827	9.55129	0.0991846	-0.117218	0.0297551	0.607179	0.509093	0.988167	1	1	1	0.792428	0.715345	0.993599	9.78944	9.25146	9.40469	10.0159	9.30565	9.77323	9.76543	9.13504	9.75341	9.7913	9.2951	9.65674
AK092835		// // Homo sapiens cDNA FLJ35516 fis, clone SPLEN2000695. [AK092835] // chr9:32444251-32444192	10.9274	10.945	10.7469	9.79932	-0.0176091	0.180515	1.12812	0.616529	0.372074	0.000236288	1	1	1	0.797934	0.601161	0.00281815	11.3021	10.628	10.9051	10.8948	10.9261	10.4199	9.47603	9.82156	10.1004	10.7754	10.972	11.0349
AK093002	XLOC_012021	XLOC_012021 // // Q5ADQ7_CANAL (Q5ADQ7) Possible secreted protein, partial (6%) [THC2503158] // chr16:80862699-80862640	7.51629	6.9742	6.8933	6.88369	0.542095	0.622996	0.632599	0.00336361	0.00103668	0.000915766	1	1	1	0.0313316	0.0120389	0.00712871	6.96603	7.0611	6.89546	6.62739	7.00411	7.04838	6.70031	7.03538	6.91539	7.30027	7.69842	7.55019
AK093009	XLOC_013732	XLOC_013732 // // BROAD Institute lincRNA (XLOC_013732), lincRNA [TCONS_00028662] // chr20:36130408-36130349	6.80239	6.87118	6.80432	6.87352	-0.0687905	-0.00192324	-0.0711237	0.612808	0.76094	0.563038	1	1	1	0.79632	0.876405	0.695274	6.81926	6.78492	7.00937	6.68088	6.83396	6.89811	6.86136	6.8438	6.91539	6.9064	6.67913	6.82165
AK093211	LOC283854	LOC283854 // // Homo sapiens cDNA FLJ35892 fis, clone TESTI2009325. [AK093211] // chr16:52314138-52314197	7.47136	7.2059	7.36877	7.31212	0.265464	0.102586	0.159239	0.265086	0.942807	0.781265	1	1	1	0.505746	0.97238	0.862268	7.18757	7.04974	7.38038	7.3054	6.99141	7.80951	6.99919	7.20126	7.73591	7.32297	7.23562	7.85549
AK093279	MIPEPP3	MIPEPP3 // // Q96G65_HUMAN (Q96G65) Mitochondrial intermediate peptidase, partial (12%) [THC2611459] // chr13:21905993-21906052	6.56321	6.6604	6.68035	6.67312	-0.0971888	-0.117139	-0.109911	0.4147	0.302305	0.226192	1	1	1	0.64717	0.531058	0.37575	6.59512	6.59465	6.79145	6.73161	6.6545	6.65495	6.6007	6.62967	6.789	6.66564	6.57398	6.45002
AK093443		// // Homo sapiens cDNA FLJ36124 fis, clone TESTI2022952. [AK093443] // chr9:44018185-44018126	6.91027	7.01338	6.87192	6.82869	-0.103111	0.0383448	0.0815771	0.238204	0.679878	0.512189	1	1	1	0.474783	0.8285	0.65269	7.06834	6.96242	7.00937	6.68088	7.06194	6.87294	6.76682	6.93025	6.789	6.76059	6.85592	7.11429
AK093691	XLOC_002650	XLOC_002650 // // BROAD Institute lincRNA (XLOC_002650), lincRNA [TCONS_00006023] // chr3:50709299-50709358	6.8553	6.69381	6.93003	7.34582	0.161497	-0.0747315	-0.490522	0.145519	0.554932	0.00494057	1	1	1	0.355894	0.749002	0.0237945	6.735	6.73161	6.6148	7.21423	6.75183	6.82404	7.46242	7.39679	7.17826	7.01252	6.78492	6.76847
AK093987	HOTTIP	HOTTIP // // Q9G3M4_9BRYO (Q9G3M4) NADH dehydrogenase subunit 2 (Fragment), partial (4%) [THC2613645] // chr7:27242335-27242394	6.61789	6.67621	6.54856	6.40449	-0.0583247	0.0693253	0.213399	0.345191	0.424386	0.0246812	1	1	1	0.587567	0.648247	0.0766573	6.75183	6.61962	6.65718	6.60765	6.54433	6.4937	6.35848	6.39162	6.46337	6.5867	6.621	6.64597
AK094078		// // Homo sapiens cDNA FLJ36759 fis, clone UTERU2018566. [AK094078] // chr5:43481521-43481462	11.5644	11.4171	11.4617	11.0622	0.147257	0.102643	0.502224	0.860129	0.993354	0.202123	1	1	1	0.933494	0.99719	0.347245	11.456	11.1645	11.6309	11.5109	11.323	11.5513	11.086	10.6045	11.4959	11.1225	11.4386	12.1321
AK094093	XLOC_008465	XLOC_008465 // ENST00000421320 // Q5GH41_BRARE (Q5GH41) XK-related protein 5, partial (3%) [THC2622207] // chr10:43369105-43369164	6.77385	6.65177	6.56463	6.73812	0.12208	0.20922	0.0357311	0.340599	0.0995026	0.828447	1	1	1	0.583127	0.2678	0.893047	6.61273	6.61181	6.73076	6.45774	6.50665	6.72949	6.68198	6.65808	6.87429	6.65718	6.85592	6.80844
AK094096	FLJ36777	FLJ36777 // // Homo sapiens cDNA FLJ36777 fis, clone ADRGL2001287. [AK094096] // chr4:7103125-7103066	7.63939	7.50348	7.53383	7.39846	0.135914	0.105567	0.240939	0.419375	0.665466	0.281607	1	1	1	0.650526	0.819862	0.437089	7.24873	7.4939	7.76781	7.51907	7.45461	7.62781	7.30754	7.27342	7.61441	7.45563	7.45794	8.00461
AK094118	LOC387723	LOC387723 // // BROAD Institute lincRNA (XLOC_l2_002160), lincRNA [TCONS_l2_00004298] // chr10:131864816-131864757	8.60846	8.07672	8.00574	8.14416	0.531737	0.602719	0.464296	0.0805476	0.0523829	0.105054	1	1	1	0.248053	0.176602	0.219255	7.9089	8.27659	8.04468	7.69886	8.11369	8.20468	8.0068	8.39026	8.03543	8.08725	8.48239	9.25574
AK094188	LOC148189	LOC148189 // // Homo sapiens cDNA FLJ36869 fis, clone ASTRO2016819. [AK094188] // chr19:28221266-28221207	9.79811	9.69047	9.77356	9.15762	0.107647	0.0245538	0.6405	0.329964	0.808382	0.000136978	1	1	1	0.57331	0.903553	0.00194145	9.64688	9.90767	9.51685	9.86504	9.79851	9.65713	9.02615	9.55361	8.89308	9.83307	9.81777	9.7435
AK094219	LOC100131864	LOC100131864 // // Homo sapiens cDNA FLJ36900 fis, clone BRACE2001954. [AK094219] // chr1:6237575-6237516	6.78048	6.67404	6.7399	6.9114	0.106436	0.0405848	-0.130916	0.328238	0.771337	0.215952	1	1	1	0.571483	0.882243	0.364034	6.36616	6.75183	6.90414	6.68088	6.76764	6.77116	6.78737	6.93745	7.00937	6.72225	6.79754	6.82165
AK094343	P39188	P39188 // // ALU1_HUMAN (P39188) Alu subfamily J sequence contamination warning entry, partial (4%) [THC2588358] // chr2:47572099-47572040	6.82684	6.67581	6.76887	6.76337	0.151027	0.0579659	0.0634664	0.121491	0.434673	0.403412	1	1	1	0.319554	0.657665	0.556658	6.68899	6.71883	6.61962	6.64552	6.86986	6.79124	6.65136	6.90037	6.73839	6.84066	6.93653	6.70334
AK094356	LOC286382	LOC286382 // // Homo sapiens cDNA FLJ37037 fis, clone BRACE2011611. [AK094356] // chr9:73674019-73673960	8.40736	8.1959	8.14738	7.99318	0.211461	0.259981	0.414184	0.32443	0.23057	0.0190712	1	1	1	0.567876	0.452097	0.063726	8.15398	8.41663	8.0171	7.95478	8.29551	8.19186	8.16077	8.40364	7.41513	8.29199	8.49825	8.43185
AK094407	LOC645427	LOC645427 // // Homo sapiens cDNA FLJ37088 fis, clone BRACE2017124. [AK094407] // chr17:21316101-21316160	7.5714	7.20847	6.70478	7.37017	0.362927	0.866615	0.201223	0.25184	0.00662754	0.279399	1	1	1	0.491015	0.042405	0.434797	7.17077	6.84576	7.60888	6.40018	6.54433	7.16983	7.39277	7.69168	7.02607	7.41513	7.8801	7.41896
AK094426	LOC284581	LOC284581 // // Homo sapiens cDNA FLJ37107 fis, clone BRACE2020157. [AK094426] // chr1:205861553-205861612	8.47342	8.26594	8.43129	7.86036	0.20748	0.0421287	0.613053	0.250511	0.907852	0.00128117	1	1	1	0.489362	0.956525	0.00907609	8.39676	8.13357	8.26747	8.68822	8.40097	8.20468	7.96411	7.66649	7.9505	8.35345	8.48617	8.58063
AK094477	LOC100129113	LOC100129113 // // Homo sapiens cDNA FLJ37158 fis, clone BRACE2026293. [AK094477] // chr22:18443810-18443751	6.81574	6.78277	6.64424	6.78574	0.0329709	0.171495	0.0299933	0.628524	0.127485	0.391269	1	1	1	0.805868	0.313598	0.545893	6.7184	6.82125	6.80864	6.58998	6.75183	6.59091	6.72949	7.04104	6.5867	6.97287	6.98164	6.4927
AK094521	LOC285147	LOC285147 // // Homo sapiens cDNA FLJ37202 fis, clone BRALZ2006734. [AK094521] // chr2:8861406-8861347	6.51071	6.59087	6.66216	6.48893	-0.0801574	-0.151452	0.0217794	0.621976	0.313341	0.647444	1	1	1	0.801715	0.54254	0.764307	6.76806	6.35903	6.64552	7.06228	6.3765	6.54771	6.65136	6.45311	6.36232	6.67141	6.45363	6.40711
AK094659	LOC100130078	LOC100130078 // // Homo sapiens cDNA FLJ37340 fis, clone BRAMY2020574. [AK094659] // chr17:79053060-79053119	6.64551	6.64374	6.68428	6.66637	0.00177199	-0.0387695	-0.0208639	0.925482	0.55994	0.719738	1	1	1	0.964957	0.75244	0.818138	6.58717	6.64417	6.69987	6.69662	6.64597	6.71024	6.58998	6.69074	6.7184	6.64169	6.59931	6.69553
AK094692	LOC284628	LOC284628 // // BROAD Institute lincRNA (XLOC_000019), lincRNA [TCONS_00000805] // chr1:1542657-1542716	9.7574	10.4201	10.1576	9.77108	-0.662663	-0.400189	-0.0136868	0.0110003	0.0843626	0.83229	1	1	1	0.0678659	0.240267	0.895947	10.5758	10.1897	10.4948	10.2942	9.87684	10.3017	9.78832	9.48392	10.041	10.0687	9.98765	9.21581
AK094801	LEPROT	LEPROT // // Homo sapiens cDNA FLJ37482 fis, clone BRAWH2013941. [AK094801] // chr1:65888975-65889034	6.61225	6.65832	6.71527	6.51058	-0.0460736	-0.103028	0.101668	0.329149	0.228747	0.469785	1	1	1	0.572431	0.449991	0.616078	6.81145	6.57681	6.5867	6.68088	6.78757	6.67736	6.45876	6.58529	6.48769	6.44693	6.76516	6.62466
AK094832		// // Homo sapiens cDNA FLJ37513 fis, clone BRCAN2000620. [AK094832] // chr22:22630310-22630251	7.62653	7.59809	7.56444	7.44308	0.0284362	0.0620904	0.183452	0.841032	0.749063	0.431929	1	1	1	0.923408	0.86983	0.581782	7.91899	7.14679	7.72849	7.82052	7.18757	7.68523	7.30754	7.26875	7.75294	8.04733	7.52814	7.30412
AK094988	LOC497256	LOC497256 // // Homo sapiens cDNA FLJ37669 fis, clone BRHIP2011891. [AK094988] // chr9:90459517-90459458	7.28515	7.35846	7.40531	7.48645	-0.0733062	-0.120157	-0.201298	0.613849	0.498848	0.0935026	1	1	1	0.796798	0.70748	0.202413	7.21665	7.32522	7.5335	7.36706	7.57924	7.26962	7.44416	7.5092	7.50598	7.35692	7.36774	7.13079
AK095012	LOC100130456	LOC100130456 // // Homo sapiens cDNA FLJ37693 fis, clone BRHIP2014954. [AK095012] // chr7:1089796-1089855	9.32494	9.29054	9.15518	8.7076	0.0344004	0.169761	0.617343	0.903782	0.315184	0.00386611	1	1	1	0.954634	0.544747	0.0199623	9.23931	9.24909	9.38321	9.12652	9.18268	9.15634	8.25749	8.81965	9.04565	9.2479	9.35047	9.37644
AK095025	C9orf102	C9orf102 // ENST00000320486 // Homo sapiens cDNA FLJ37706 fis, clone BRHIP2017542, moderately similar to Mus musculus mRNA for stretch responsive protein 278 (sr278 gene). [AK095025] // chr9:98775835-98775894	8.5666	7.78364	8.67638	8.56432	0.782966	-0.109777	0.00228265	0.000162634	0.308732	0.447959	1	1	1	0.00484639	0.537895	0.596965	7.5605	7.85539	7.93502	8.58926	8.67669	8.76318	8.54577	8.32554	8.82164	8.34231	8.54866	8.80883
AK095104	LOC286052	LOC286052 // // Homo sapiens cDNA FLJ37785 fis, clone BRHIP2028330. [AK095104] // chr8:125318497-125318438	7.22784	7.2387	6.89966	7.64272	-0.0108656	0.328179	-0.414879	0.984604	0.00480412	0.000428669	1	1	1	0.993045	0.0337865	0.00425595	7.16041	7.23443	7.32128	6.95627	6.81246	6.93025	7.46982	7.67335	7.78498	7.23682	7.18044	7.26626
AK095213	LOC100129115	LOC100129115 // // Homo sapiens cDNA FLJ37894 fis, clone BRTHA2004639. [AK095213] // chr17:43205580-43205521	8.14825	8.03772	8.19233	8.0946	0.110526	-0.0440855	0.0536529	0.203772	0.416342	0.805706	1	1	1	0.432513	0.64142	0.877393	7.93133	8.15485	8.02699	8.25011	8.10143	8.22546	8.05862	8.04826	8.1769	8.0761	8.11662	8.25203
AK095243	LOC100130654	LOC100130654 // // Homo sapiens cDNA FLJ37924 fis, clone CTONG2000218. [AK095243] // chr17:39807528-39807469	9.43839	9.42573	9.21208	8.45556	0.0126543	0.226301	0.982828	0.880084	0.0514525	4.96051642463221e-07	1	1	0.0100961	0.943578	0.174245	7.06023711821954e-05	9.39986	9.40486	9.47248	9.1774	9.34608	9.11278	8.47531	8.59592	8.29544	9.29661	9.45216	9.56639
AK095441	FLJ38122	FLJ38122 // // Homo sapiens cDNA FLJ38122 fis, clone D3OST3000291. [AK095441] // chr6:170588916-170588975	6.59414	6.60956	6.68162	6.84587	-0.015427	-0.0874848	-0.251735	0.839251	0.395936	0.0250216	1	1	1	0.922216	0.623144	0.0774377	6.65495	6.4922	6.68154	6.60765	6.64597	6.79124	6.81886	6.84889	6.86986	6.66564	6.71712	6.39965
AK095489	C14orf135	C14orf135 // ENST00000406949 // Homo sapiens cDNA FLJ38170 fis, clone FCBBF1000024. [AK095489] // chr14:60635679-60635738	10.1156	9.79048	9.77484	9.14995	0.325083	0.340722	0.965611	0.363194	0.321491	0.00171065	1	1	1	0.603115	0.551198	0.0110691	10.1552	9.71474	9.50151	9.98676	9.61423	9.72354	9.19639	9.09174	9.16174	9.67649	10.075	10.5952
AK095506	CLYBL	CLYBL // // Q8TDH8_HUMAN (Q8TDH8) Citrate lyase beta subunit (Citrate lyase beta like), complete [THC2486969] // chr13:100560375-100560434	8.33787	7.82447	7.79081	8.08518	0.513401	0.547057	0.25269	0.0619367	0.0651904	0.585805	1	1	1	0.210241	0.2035	0.71463	7.49553	7.88039	8.09749	7.57547	7.71063	8.08633	7.72786	8.07149	8.45619	7.97544	8.11255	8.92562
AK095564	LOC100131053	LOC100131053 // // Homo sapiens cDNA FLJ38245 fis, clone FCBBF2007186. [AK095564] // chr1:19659569-19659628	6.43691	6.6341	6.3538	6.68379	-0.197184	0.0831194	-0.246871	0.0947922	0.360372	0.0510145	1	1	1	0.274752	0.589928	0.130784	6.70377	6.553	6.64552	6.2933	6.31498	6.45311	6.86136	6.57681	6.61319	6.5621	6.45363	6.29502
AK095567	LOC284014	LOC284014 // // Homo sapiens cDNA FLJ38248 fis, clone FCBBF2007556. [AK095567] // chr17:4690387-4690328	9.61367	9.4906	9.4862	8.53667	0.123068	0.127475	1.077	0.967761	0.922826	0.000176168	1	1	1	0.984289	0.962642	0.00230286	9.62797	9.24909	9.59474	9.60074	9.34198	9.51587	8.42084	8.84153	8.34765	9.18322	9.57653	10.0813
AK095629	SEC13	SEC13 // ENST00000397101 // Homo sapiens cDNA FLJ38310 fis, clone FCBBF3019839, highly similar to SEC13-RELATED PROTEIN. [AK095629] // chr3:10356718-10356659	7.86083	7.6123	7.93549	7.90534	0.248533	-0.0746554	-0.0445062	0.146401	0.403574	0.381322	1	1	1	0.356904	0.630365	0.536354	7.382	7.54778	7.90711	7.86509	7.78068	8.16069	7.83895	7.713	8.16407	7.6932	7.75524	8.13406
AK095652	LOC158402	LOC158402 // // Homo sapiens cDNA FLJ38333 fis, clone FCBBF3025674. [AK095652] // chr9:114796264-114796205	6.98241	7.35973	7.22146	7.02491	-0.377322	-0.239042	-0.0425008	0.00241054	0.0232953	0.699007	1	1	1	0.0255398	0.100814	0.803371	7.45846	7.25287	7.36788	7.39384	7.05144	7.21908	7.13689	6.92359	7.01426	7.04974	7.01077	6.88672
AK095730		// // Homo sapiens cDNA FLJ38411 fis, clone FEBRA2009352. [AK095730] // chr1:45349927-45349868	6.75181	6.77347	6.80949	6.6193	-0.0216662	-0.0576879	0.1325	0.953155	0.930015	0.612584	1	1	1	0.977426	0.965646	0.736483	6.51801	7.17046	6.63195	6.62739	7.31591	6.48517	6.44951	6.70334	6.70507	6.64169	6.78492	6.82881
AK095793	PRKXP1	PRKXP1 // // Homo sapiens cDNA FLJ38474 fis, clone FEBRA2022255. [AK095793] // chr15:101088249-101088190	9.64885	9.45289	9.60921	9.20835	0.195958	0.0396397	0.440499	0.120643	0.778807	0.00143143	1	1	1	0.318435	0.886971	0.00970485	9.61265	9.45193	9.2941	9.86504	9.45723	9.50536	9.27872	9.32261	9.02373	9.77078	9.58059	9.59518
AK095925	LOC100128219	LOC100128219 // // Homo sapiens cDNA FLJ38606 fis, clone HEART2004940. [AK095925] // chr18:7943646-7943705	6.90821	6.79808	6.94642	6.86649	0.110138	-0.0382027	0.0417226	0.426148	0.658258	0.822893	1	1	1	0.656081	0.815381	0.889261	6.97323	6.96892	6.45208	7.05518	6.89773	6.88634	6.85475	6.87486	6.86986	6.84792	6.84066	7.03607
AK095971	LOC644727	LOC644727 // // Homo sapiens cDNA FLJ38652 fis, clone HHDPC2008843. [AK095971] // chr8:53628310-53628369	7.72299	7.62023	7.81019	7.31903	0.102769	-0.0871952	0.40396	0.954897	0.384013	0.150085	1	1	1	0.978453	0.613209	0.28107	7.95086	7.22963	7.68018	8.1636	7.47363	7.79334	7.36651	7.0233	7.56729	7.55523	7.68862	7.92513
AK096098	LOC284513	LOC284513 // // Homo sapiens cDNA FLJ38779 fis, clone LIVER1000126. [AK096098] // chr1:19540148-19540207	7.17069	7.04544	7.0172	6.78798	0.125249	0.15349	0.38271	0.291557	0.166067	0.00283838	1	1	1	0.532729	0.370935	0.0159276	7.11267	6.99707	7.02659	6.97681	6.99141	7.08338	6.7581	6.6767	6.92915	7.07304	7.15662	7.28242
AK096194	LOC100131150	LOC100131150 // // Homo sapiens cDNA FLJ38875 fis, clone MESAN2013936. [AK096194] // chr11:67008076-67008135	6.79024	6.86959	6.51087	6.49984	-0.0793577	0.279365	0.2904	0.736703	0.126634	0.112469	1	1	1	0.869211	0.312257	0.229827	6.81926	6.553	7.23652	6.83356	6.31498	6.38408	6.40976	6.43525	6.6545	7.00762	6.71712	6.64597
AK096372	LOC283075	LOC283075 // // Homo sapiens cDNA FLJ39053 fis, clone NT2RP7012291. [AK096372] // chr10:23412932-23412991	6.81955	6.82549	6.5153	6.66802	-0.00594226	0.304252	0.151528	0.885926	0.00405313	0.137358	1	1	1	0.946076	0.0301963	0.264314	6.90339	6.82125	6.75183	6.553	6.7042	6.28869	6.63331	6.70334	6.66742	6.81005	6.81386	6.83475
AK096443		// // Homo sapiens cDNA FLJ39124 fis, clone NTONG2007028. [AK096443] // chr17:10622306-10622365	6.87478	6.8715	7.34629	6.9835	0.00327853	-0.471506	-0.108716	0.960746	0.00075974	0.608132	1	1	1	0.981038	0.00991852	0.732528	6.97323	6.82722	6.81406	7.5386	7.26494	7.23532	7.06397	7.07688	6.80965	6.95281	6.89811	6.77343
AK096512	LOC100132363	LOC100132363 // // Homo sapiens cDNA FLJ39193 fis, clone OCBBF2004866. [AK096512] // chr16:671592-671651	7.92231	7.90718	7.61003	7.82267	0.0151218	0.312277	0.0996357	0.708466	0.147251	0.991389	1	1	1	0.85319	0.344088	0.995056	7.95868	7.88039	7.88249	7.67435	7.73613	7.41962	7.99005	7.61084	7.86712	7.53981	7.92308	8.30402
AK096589	RPL32P3	RPL32P3 // // Q9HAT9_HUMAN (Q9HAT9) SPG protein, partial (3%) [THC2509642] // chr3:129107942-129107883	7.58561	7.61232	7.36352	7.0225	-0.0267068	0.222092	0.563116	0.690845	0.191867	0.00908925	1	1	1	0.843189	0.405091	0.036947	7.8093	7.24308	7.78457	7.57156	7.36049	7.15851	7.22933	6.69074	7.14743	7.59028	7.41487	7.75169
AK096731	XLOC_005595	XLOC_005595 // // Q8S9B4_VOLCA (Q8S9B4) Matrix metalloproteinase, partial (4%) [THC2620436] // chr6:6695702-6695643	6.57454	6.58727	6.60354	6.48003	-0.0127333	-0.028999	0.0945044	0.733766	0.587197	0.440374	1	1	1	0.867678	0.770847	0.589724	6.57099	6.47285	6.71798	6.59881	6.54385	6.66794	6.487	6.38428	6.56882	6.54779	6.60497	6.57086
AK096917		// // Homo sapiens cDNA FLJ39598 fis, clone SKNSH2002866. [AK096917] // chr22:42227537-42227478	6.729	6.61122	6.46928	6.52116	0.117779	0.259716	0.207837	0.569648	0.240941	0.385886	1	1	1	0.76665	0.465381	0.540645	6.56971	6.27856	6.98538	6.33578	6.21109	6.86097	6.76682	6.10374	6.69292	6.79226	6.53998	6.85475
AK096924	RAC2	RAC2 // ENST00000401529 // Homo sapiens cDNA FLJ39605 fis, clone SKNSH2005981, weakly similar to RAS-RELATED C3 BOTULINUM TOXIN SUBSTRATE 2. [AK096924] // chr22:37636907-37636848	8.41622	8.16656	8.6355	8.57257	0.249662	-0.219274	-0.156344	0.281204	0.148906	0.158372	1	1	1	0.522387	0.346365	0.292367	8.09551	8.47386	7.93031	8.7418	8.41286	8.75183	8.21935	8.50677	8.99158	8.13774	8.44963	8.6613
AK096937	LOC285191	LOC285191 // ENST00000407635 // Homo sapiens cDNA FLJ39618 fis, clone SMINT2000824. [AK096937] // chr2:241628480-241628539	6.81397	6.95557	7.01981	7.09324	-0.141595	-0.205838	-0.279266	0.189542	0.0409357	0.00575626	1	1	1	0.41491	0.149232	0.0265542	6.81926	7.12757	6.91987	7.02918	7.00972	7.02053	7.06397	7.00867	7.20707	6.67979	6.79754	6.96459
AK096995	LOC729558	LOC729558 // // Homo sapiens cDNA FLJ39676 fis, clone SMINT2009832. [AK096995] // chr4:151500399-151500458	8.45832	7.78999	8.08596	8.1433	0.668333	0.37236	0.315019	0.00452759	0.103719	0.256689	1	1	1	0.0381273	0.275441	0.410077	7.21665	8.26234	7.89097	7.85227	8.20414	8.20146	8.19817	7.9484	8.28333	8.31185	8.53134	8.53177
AK097103		// // Homo sapiens cDNA FLJ39784 fis, clone SPLEN2002314. [AK097103] // chr17:72600167-72600226	6.69081	6.50765	6.75401	6.82243	0.183159	-0.0632009	-0.131622	0.0557869	0.402493	0.163716	1	1	1	0.197089	0.629036	0.29889	6.43238	6.553	6.53756	6.73161	6.58106	6.94935	6.71583	6.81125	6.9402	6.735	6.6058	6.73161
AK097122	XLOC_012444	XLOC_012444 // // Q6VEP1_HUMAN (Q6VEP1) F379 retina specific protein, partial (39%) [THC2660571] // chr17:33568589-33568530	6.6968	6.882	6.67728	6.56138	-0.185201	0.0195165	0.135415	0.0498759	0.897657	0.162436	1	1	1	0.182938	0.951114	0.297362	7.01217	6.67141	6.96242	6.77343	6.58106	6.67736	6.58388	6.51358	6.5867	6.735	6.63058	6.72481
AK097139	CARD11	CARD11 // // Homo sapiens cDNA FLJ39820 fis, clone SPLEN2010625. [AK097139] // chr7:3082928-3082869	6.77791	6.72876	6.81508	6.34829	0.0491501	-0.0371774	0.42962	0.849586	0.599007	0.00165228	1	1	1	0.927223	0.778336	0.0107699	6.96062	6.52145	6.7042	6.95627	6.64597	6.84302	6.29042	6.40976	6.34468	6.80562	6.69335	6.83475
AK097143		// // Homo sapiens cDNA FLJ39824 fis, clone SPLEN2011981. [AK097143] // chr6:141903110-141903051	8.76681	8.79485	8.88808	8.31811	-0.0280321	-0.121264	0.448702	0.801595	0.423939	0.00141234	1	1	1	0.90327	0.648106	0.00963177	8.99733	8.86479	8.52242	8.91174	9.00853	8.74396	8.43185	8.26264	8.25985	8.80753	8.77897	8.71394
AK097358	FLJ40039	FLJ40039 // // Homo sapiens cDNA FLJ40039 fis, clone SYNOV2000397. [AK097358] //	8.16021	8.07057	8.02094	8.0404	0.0896406	0.139269	0.11981	0.47486	0.33023	0.375352	1	1	1	0.695082	0.560378	0.530966	8.03576	8.04694	8.12901	8.00544	7.89939	8.15799	7.92784	8.05754	8.13583	8.04682	8.06614	8.36767
AK097496	LOC283352	LOC283352 // // Homo sapiens cDNA FLJ40177 fis, clone TESTI2017816. [AK097496] // chr12:129597778-129597837	7.87503	8.46554	8.09211	7.7918	-0.590506	-0.217075	0.0832333	0.0010056	0.0687952	0.814567	1	1	1	0.0149052	0.210935	0.882795	8.51978	8.18692	8.68991	8.11198	7.76003	8.4043	7.92568	7.54815	7.90156	7.7913	7.79415	8.03964
AK097526	LOC285957	LOC285957 // // Homo sapiens cDNA FLJ40207 fis, clone TESTI2020946. [AK097526] // chr7:44998779-44998720	8.9013	9.96153	10.0231	8.45005	-1.06022	-1.12182	0.451251	2.8130986931511e-05	1.39783231935045e-05	0.0730523	0.57255	0.284501	1	0.00167815	0.000827711	0.169633	9.92032	9.7795	10.1848	10.0125	9.82852	10.2284	8.35462	8.08193	8.91361	8.82214	8.84134	9.04043
AK097649	ANKRD36BP2	ANKRD36BP2 // // Q8TDH6_HUMAN (Q8TDH6) CLL-associated antigen KW-1 splice variant 1 (Fragment), partial (72%) [THC2499178] // chr2:89105450-89105509	7.15652	7.1257	7.00895	6.72065	0.0308171	0.147569	0.435867	0.771599	0.0861128	0.000598651	1	1	1	0.888557	0.243233	0.00533698	7.02607	7.0611	7.28993	6.95081	7.15282	6.92321	6.66031	6.71755	6.7841	7.12806	7.12757	7.21392
AK097799		// // Homo sapiens cDNA FLJ40480 fis, clone TESTI2043313. [AK097799] // chr4:140100848-140100907	6.30155	6.77568	6.2611	6.33317	-0.474127	0.0404512	-0.0316119	0.00243925	0.772064	0.891707	1	1	1	0.0257234	0.882848	0.934307	6.98003	6.5621	6.78492	6.07394	6.19087	6.5185	6.44951	6.2424	6.3076	6.35738	6.23344	6.31384
AK097991		// // Homo sapiens cDNA FLJ40672 fis, clone THYMU2021509. [AK097991] // chr17:80534685-80534744	7.90983	7.75939	7.89457	7.49866	0.150437	0.015255	0.411163	0.474997	0.866837	0.0435989	1	1	1	0.695111	0.934389	0.116224	7.65613	7.60876	8.01327	8.04613	7.83421	7.80336	7.62724	7.22903	7.63972	7.71375	7.8083	8.20743
AK098072	LOC642335	LOC642335 // // Homo sapiens cDNA FLJ40753 fis, clone TRACH2001188. [AK098072] // chr6:536302-536243	6.66537	6.57913	6.81889	6.95999	0.0862346	-0.153521	-0.294626	0.303871	0.0974378	0.00394556	1	1	1	0.546302	0.263612	0.0202736	6.553	6.69922	6.48517	6.89924	6.80643	6.751	7.11071	6.81846	6.95081	6.64867	6.67913	6.66831
AK098083	XLOC_010068	XLOC_010068 // // BROAD Institute lincRNA (XLOC_010068), lincRNA [TCONS_00020244] // chr12:49673342-49673283	6.83785	6.69164	6.98866	6.71183	0.146209	-0.150809	0.126017	0.369099	0.524836	0.368647	1	1	1	0.60779	0.726612	0.524746	6.45876	7.13753	6.47862	7.02365	7.24635	6.69597	6.47101	7.1623	6.50218	6.76806	7.09233	6.65316
AK098115	RBM10	RBM10 // // Homo sapiens cDNA FLJ40796 fis, clone TRACH2007754, highly similar to DXS8237E PROTEIN. [AK098115] // chrX:47037204-47037263	8.88445	9.07634	8.93391	9.05394	-0.191888	-0.0494545	-0.169481	0.401555	0.922057	0.567586	1	1	1	0.635385	0.96244	0.698813	9.27297	9.21884	8.73722	8.43446	9.25449	9.11278	9.15313	9.12406	8.88462	8.99539	9.01669	8.64128
AK098143	LOC283861	LOC283861 // // Homo sapiens cDNA FLJ40824 fis, clone TRACH2011113. [AK098143] // chr16:89281757-89281698	7.7459	8.58067	8.26246	7.70964	-0.834773	-0.516554	0.0362604	5.60588824073398e-05	0.00247336	0.876466	1	1	1	0.00254477	0.0216517	0.925053	8.50404	8.23634	9.00165	8.26293	8.1184	8.40603	7.70999	7.61084	7.8081	7.77966	7.72849	7.72956
AK098235		// // Homo sapiens cDNA FLJ40916 fis, clone UTERU2005533. [AK098235] // chrX:154589233-154589292	10.7081	10.7584	10.9712	10.4056	-0.0503004	-0.263107	0.302497	0.913227	0.411514	0.290703	1	1	1	0.959279	0.636831	0.446819	10.2811	10.9248	11.0692	11.0898	11.0017	10.822	10.6704	10.0833	10.4631	10.9527	11.1428	10.0288
AK098270	LOC100132593	LOC100132593 // // Homo sapiens cDNA FLJ40951 fis, clone UTERU2010124. [AK098270] // chr7:101818665-101818724	6.49236	6.52373	6.62809	6.39954	-0.0313686	-0.135729	0.0928248	0.788119	0.281958	0.345337	1	1	1	0.896634	0.510241	0.501796	6.553	6.4992	6.51899	6.70464	6.64597	6.53367	6.13551	6.62967	6.43343	6.53998	6.6058	6.33131
AK098478		// // Homo sapiens cDNA FLJ25612 fis, clone STM01228. [AK098478] // chr9:130318385-130318326	7.08039	6.98049	6.8259	6.95006	0.0998969	0.254492	0.130332	0.687808	0.448328	0.695958	1	1	1	0.840778	0.668877	0.801334	7.17764	6.39269	7.37115	6.71497	6.2742	7.48852	7.26377	6.32513	7.26127	7.48223	6.50814	7.2508
AK098506	LOC284112	LOC284112 // // BROAD Institute lincRNA (XLOC_012373), lincRNA [TCONS_00026027] // chr17:6921533-6921474	7.29814	7.26015	7.22573	7.33901	0.0379891	0.0724137	-0.0408639	0.692175	0.514244	0.399403	1	1	1	0.843973	0.719093	0.553035	7.18199	7.18044	7.41804	7.29941	7.16355	7.21423	7.32691	7.15346	7.53666	7.30455	7.18044	7.40944
AK123006	PPIAL4G	PPIAL4G // // Homo sapiens cDNA FLJ16804 fis, clone TESTI4020460, highly similar to Peptidyl-prolyl cis-trans isomerase A (EC 5.2.1.8). [AK123006] // chr1:143764573-143764514	8.73802	8.74462	8.7006	8.17729	-0.00659151	0.037419	0.56073	0.502564	0.613615	0.205547	1	1	1	0.717248	0.787298	0.351377	8.89734	8.43185	8.90465	8.79793	8.48793	8.81595	8.28579	7.90128	8.34481	7.99448	8.79139	9.42821
AK123110		// // Homo sapiens cDNA FLJ41115 fis, clone BRACE1000533. [AK123110] // chr7:74803807-74803748	9.47884	9.26888	9.26694	9.32872	0.209958	0.2119	0.15012	0.260584	0.246062	0.56506	1	1	1	0.500797	0.471343	0.696588	9.56717	9.34105	8.89843	9.40934	9.21642	9.17506	9.26196	9.24412	9.48008	9.42382	9.6332	9.37949
AK123124		// // // chr5:177477696-177477755	6.66053	6.6123	6.63132	6.60477	0.0482299	0.0292108	0.055762	0.523752	0.908205	0.718643	1	1	1	0.733626	0.956666	0.817308	6.4992	6.65047	6.68724	6.6545	6.5621	6.67736	6.63331	6.51358	6.66742	6.62648	6.6868	6.66831
AK123202		// // Homo sapiens cDNA FLJ41208 fis, clone BRALZ2012183. [AK123202] // chr15:66618821-66618880	7.45446	7.10977	7.17374	7.28632	0.344689	0.280712	0.168131	0.0109984	0.0458977	0.113198	1	1	1	0.0678659	0.16134	0.230857	6.82603	7.36638	7.13689	7.13112	7.18106	7.20906	7.42749	7.31166	7.11981	7.53642	7.24606	7.58089
AK123276	KCNT1	KCNT1 // // Homo sapiens cDNA FLJ41282 fis, clone BRAMY2037823. [AK123276] // chr9:138687062-138687121	8.67498	8.36548	8.56805	7.74792	0.309495	0.10693	0.927056	0.343439	0.966842	0.00296076	1	1	1	0.585919	0.98371	0.0164309	7.98463	8.35717	8.75465	8.53839	8.50478	8.66096	7.99005	7.82569	7.42802	8.21123	8.58926	9.22443
AK123300		// // Homo sapiens cDNA FLJ41306 fis, clone BRAMY2042549. [AK123300] // chr7:6716158-6716217	7.14831	7.01136	7.33946	6.96974	0.13695	-0.191146	0.178571	0.386733	0.179685	0.283821	1	1	1	0.622424	0.389613	0.439619	7.06161	6.85202	7.12046	7.47007	7.03984	7.50846	6.56424	7.14265	7.20234	7.23682	7.02365	7.18447
AK123321	FLJ41327	FLJ41327 // // Homo sapiens cDNA FLJ41327 fis, clone BRAMY2047169. [AK123321] // chr2:242971257-242971316	6.71722	6.77086	6.80264	6.65008	-0.0536383	-0.0854111	0.0671462	0.62572	0.599437	0.32398	1	1	1	0.804537	0.77848	0.480113	6.90339	6.73161	6.67759	6.92655	6.87602	6.60534	6.86909	6.68176	6.39938	6.74765	6.69335	6.71067
AK123323	LOC100128429	LOC100128429 // // Homo sapiens cDNA FLJ41329 fis, clone BRAMY2047676. [AK123323] // chr19:19571111-19571052	6.44761	6.53533	6.6354	6.60338	-0.0877145	-0.187793	-0.155771	0.316861	0.0316621	0.0509765	1	1	1	0.560447	0.125642	0.13072	6.53707	6.56971	6.4992	6.76599	6.46286	6.67736	6.68198	6.42872	6.69944	6.35738	6.43629	6.54916
AK123337	CROCCP2	CROCCP2 // // Homo sapiens cDNA FLJ41343 fis, clone BRAWH2001973. [AK123337] // chr1:16956730-16956671	7.31178	7.441	7.42267	7.26651	-0.129227	-0.110894	0.0452633	0.194438	0.266323	0.791413	1	1	1	0.420955	0.49399	0.868864	7.67677	7.27836	7.36788	7.64413	7.30911	7.31478	7.36651	7.06161	7.37142	7.08437	7.32747	7.52349
AK123339	LOC100132207	LOC100132207 // // Homo sapiens cDNA FLJ41345 fis, clone BRAWH2002761. [AK123339] // chr3:129327672-129327731	7.70463	7.55555	7.6158	7.76471	0.149084	0.0888349	-0.0600765	0.0893592	0.326331	0.434413	1	1	1	0.264927	0.556592	0.583766	7.39089	7.58888	7.68687	7.66771	7.60599	7.57369	7.70999	7.74519	7.83895	7.70729	7.63383	7.77277
AK123383	LOC642648	LOC642648 // // Homo sapiens cDNA FLJ41389 fis, clone BRCAN2024563. [AK123383] // chr22:46466161-46466102	6.72099	6.70246	6.77586	6.84076	0.0185279	-0.0548738	-0.11977	0.996479	0.575106	0.352656	1	1	1	0.998294	0.763016	0.508945	6.89546	6.69292	6.51899	6.82603	6.74428	6.75726	7.05958	6.74428	6.7184	6.6868	6.6545	6.82165
AK123416	LOC553137	LOC553137 // // BROAD Institute lincRNA (XLOC_l2_013080), lincRNA [TCONS_l2_00025448] // chr6:107218599-107218540	6.67033	6.53105	6.44174	6.73311	0.139284	0.228593	-0.062774	0.250702	0.0713657	0.500285	1	1	1	0.489546	0.215373	0.642336	6.31146	6.62107	6.66061	6.17295	6.6029	6.54937	6.67714	6.73221	6.78997	6.58682	6.63288	6.79129
AK123448	XLOC_009913	XLOC_009913 // // BROAD Institute lincRNA (XLOC_009913), lincRNA [TCONS_00020238] // chr12:121627159-121627218	6.49441	6.23863	6.60974	6.2669	0.255781	-0.115331	0.227507	0.0320437	0.594948	0.0339146	1	1	1	0.138268	0.775757	0.0966605	6.21595	6.41135	6.08859	6.67251	6.79713	6.35958	6.16157	6.48769	6.15146	6.5867	6.54964	6.3469
AK123495	LOC389831	LOC389831 // // Q86U02_HUMAN (Q86U02) Full-length cDNA clone CS0DI010YI19 of Placenta of Homo sapiens (human), partial (26%) [THC2501093] // chr7_gl000195_random:83422-83363	6.67759	6.53976	6.49945	6.20319	0.137821	0.178136	0.474392	0.266223	0.0838509	0.000612443	1	1	1	0.506822	0.239353	0.00540548	6.44951	6.4922	6.67759	6.4977	6.6868	6.31384	6.26836	6.23224	6.10898	6.59465	6.66964	6.76847
AK123568	MEGF10	MEGF10 // // NM_170927 CEll Death abnormality family member (ced-1) {Caenorhabditis elegans} (exp=-1; wgp=0; cg=0), partial (6%) [THC2620457] // chr5:126567751-126567810	6.68697	7.38285	6.56557	6.84355	-0.695884	0.1214	-0.156586	0.000156526	0.605071	0.171588	1	1	1	0.00473463	0.781941	0.30881	7.25965	7.18571	7.70319	6.63513	6.36561	6.69597	6.61779	6.92359	6.98929	6.61088	6.73161	6.7184
AK123657	XLOC_009079	XLOC_009079 // // Q7WVU3_ACTPL (Q7WVU3) Collagen adhesin (Fragment), partial (5%) [THC2631248] // chr11:17403103-17403162	10.893	11.0357	10.4054	10.9196	-0.142775	0.487529	-0.0265977	0.474109	0.00548856	0.991212	1	1	1	0.694661	0.0371125	0.995025	11.296	11.0894	10.7219	10.4472	10.5211	10.2481	10.8653	10.96	10.9335	11.1233	11.0716	10.484
AK123701		// // Homo sapiens cDNA FLJ41707 fis, clone HLUNG2010464. [AK123701] // chrY:1463530-1463589	7.28158	7.41509	7.40203	7.57172	-0.13351	-0.12045	-0.290143	0.498534	0.486737	0.0908029	1	1	1	0.714	0.698899	0.198012	7.16041	7.30398	7.78089	7.2686	7.33139	7.6061	7.04668	7.65837	8.01012	7.12806	7.12757	7.58911
AK123704		// // Homo sapiens cDNA FLJ41710 fis, clone HLUNG2011041. [AK123704] // chr17:62787383-62787324	6.51904	6.54363	6.59606	6.71671	-0.0245855	-0.0770241	-0.197668	0.618492	0.276229	0.102511	1	1	1	0.798856	0.503952	0.215408	6.40018	6.51358	6.71712	6.68088	6.48769	6.61962	6.88672	6.6767	6.5867	6.30304	6.64597	6.60811
AK123720	LOC100128107	LOC100128107 // // Homo sapiens cDNA FLJ41726 fis, clone HLUNG2014449. [AK123720] // chr19:46893780-46893721	11.3857	11.4728	11.4199	10.9736	-0.087153	-0.0342445	0.412043	0.645996	0.636884	0.687881	1	1	1	0.816655	0.802856	0.795163	10.8046	11.899	11.7148	11.517	11.5398	11.2029	10.439	11.0545	11.4273	10.5765	11.9621	11.6184
AK123770	XLOC_l2_004631	XLOC_l2_004631 // // // chr15:40618588-40618647	10.4165	10.7942	10.6499	11.1701	-0.377665	-0.233345	-0.75351	0.0063454	0.0504826	1.07506444225585e-05	1	1	0.218808	0.0472977	0.172048	0.000379875	10.727	10.8299	10.8257	10.702	10.5404	10.7073	11.1401	11.1466	11.2234	10.5179	10.1463	10.5854
AK123861	XLOC_002872	XLOC_002872 // // Q6T424_HUMAN (Q6T424) Tumor differentiation factor, partial (13%) [THC2606489] // chr3:150184092-150184151	7.51665	7.50995	8.25918	7.88499	0.00670073	-0.742533	-0.36834	0.845699	0.020046	0.380291	1	1	1	0.925373	0.0904849	0.53531	7.89135	7.56479	7.0737	8.76764	8.23312	7.77678	8.0694	8.06208	7.52349	7.86471	7.50077	7.18447
AK123865	MOB1A	MOB1A // // BROAD Institute lincRNA (XLOC_001532), lincRNA [TCONS_00002935] // chr2:74380947-74381006	8.81414	8.57755	9.38298	9.53428	0.236588	-0.568838	-0.720142	0.0884425	0.00108875	0.000145692	1	1	1	0.263245	0.0123865	0.0020324	8.28087	8.80903	8.64275	9.25751	9.46701	9.42441	9.54362	9.57915	9.48008	8.71914	9.06198	8.6613
AK123894	CYTH1	CYTH1 // // Homo sapiens cDNA FLJ41900 fis, clone OCBBF3000483. [AK123894] // chr17:76673586-76673527	8.22385	8.18006	8.28083	8.14632	0.0437961	-0.056981	0.0775293	0.869631	0.586894	0.754509	1	1	1	0.938324	0.770549	0.844322	8.1387	7.94566	8.4558	8.10307	8.30002	8.4394	7.95832	7.96807	8.51258	7.89609	8.07935	8.69612
AK123920	LOC100130453	LOC100130453 // // Homo sapiens cDNA FLJ41926 fis, clone PERIC2003834. [AK123920] // chr18:77515182-77515241	7.98522	7.83239	7.8566	7.34642	0.152829	0.128612	0.638795	0.561172	0.566933	0.00344118	1	1	1	0.76032	0.756506	0.018349	8.05353	7.79354	7.65009	8.01797	7.86355	7.68829	7.3882	7.12757	7.52349	7.76657	8.02768	8.1614
AK123945		// // Homo sapiens cDNA FLJ41951 fis, clone PROST1000528. [AK123945] // chr16:68386456-68386515	6.97401	6.83658	6.90925	7.0903	0.137434	0.0647588	-0.116291	0.107796	0.408627	0.400364	1	1	1	0.297085	0.634396	0.554025	6.84889	6.79754	6.86329	7.02918	6.85007	6.8485	7.1922	7.08305	6.99566	7.08437	6.93653	6.90113
AK123993		// // Homo sapiens cDNA FLJ41999 fis, clone SPLEN2029683. [AK123993] // chr17:74556378-74556437	9.23809	9.63703	9.00392	8.65435	-0.39894	0.234176	0.583745	0.0110805	0.191035	0.00499343	1	1	1	0.0680588	0.404299	0.0239644	9.92489	9.34386	9.64234	9.12236	9.07504	8.81435	8.39389	8.7823	8.78685	9.07908	9.233	9.40219
AK124002	LOC100131829	LOC100131829 // // Homo sapiens cDNA FLJ42008 fis, clone SPLEN2031724. [AK124002] // chr4:102227201-102227142	7.46879	7.3416	7.26204	6.90618	0.127185	0.206742	0.562606	0.673791	0.214053	0.00397513	1	1	1	0.832386	0.43302	0.0203998	7.66815	7.15187	7.20478	7.31591	7.28979	7.18044	6.9786	6.74428	6.99566	7.32719	7.37577	7.7034
AK124041		// // Homo sapiens cDNA FLJ42047 fis, clone SPLEN2041645. [AK124041] // chr5:170014065-170014124	6.56297	6.47272	6.47449	6.4421	0.0902507	0.0884882	0.120871	0.521274	0.53596	0.571201	1	1	1	0.73189	0.73482	0.702201	6.62008	6.30589	6.4922	6.58998	6.31498	6.5185	6.44951	6.19087	6.68593	6.65718	6.24478	6.78696
AK124130	GUSBP3	GUSBP3 // // BROAD Institute lincRNA (XLOC_l2_011987), lincRNA [TCONS_l2_00022835] // chr5:68937686-68937627	6.39189	6.59104	6.5449	6.44636	-0.199145	-0.153002	-0.0544646	0.0266854	0.101172	0.48005	1	1	1	0.121778	0.270515	0.625749	6.68023	6.41135	6.68154	6.5621	6.52488	6.54771	6.54433	6.34524	6.44951	6.37596	6.33075	6.46898
AK124173	LOC100130476	LOC100130476 // // Homo sapiens cDNA FLJ42179 fis, clone THYMU2030796. [AK124173] // chr6:138187838-138187779	7.64806	7.57585	7.29797	7.55735	0.0722021	0.350088	0.0907102	0.692408	0.0221871	0.452109	1	1	1	0.844069	0.0973261	0.600912	7.6024	7.72424	7.40093	7.06228	7.68293	7.1487	7.35582	7.87569	7.44053	7.56479	7.8239	7.55547
AK124190		// // Homo sapiens cDNA FLJ42196 fis, clone THYMU2033816. [AK124190] // chr7:99235450-99235509	10.5647	10.9344	10.5108	11.2159	-0.369705	0.0538375	-0.651256	0.252207	0.641083	0.0543503	1	1	1	0.491354	0.805307	0.136972	11.0378	11.0434	10.7219	11.0723	11.0285	9.43167	11.2029	11.2948	11.1501	10.5552	10.7118	10.427
AK124193	CCNDBP1	CCNDBP1 // // Homo sapiens cDNA FLJ42199 fis, clone THYMU2034374, highly similar to Homo sapiens cyclin D-type binding-protein 1 (CCNDBP1), transcript variant 2, mRNA. [AK124193] // chr15:43485023-43485082	6.42779	6.40958	6.60994	6.50473	0.0182148	-0.182148	-0.0769335	0.890634	0.0760811	0.237921	1	1	1	0.948168	0.224612	0.389417	6.35711	6.35903	6.51259	6.66431	6.7124	6.45311	6.5283	6.44589	6.53998	6.28349	6.49969	6.50019
AK124194	FLJ42200	FLJ42200 // // Homo sapiens cDNA FLJ42200 fis, clone THYMU2034647. [AK124194] // chr21:25862261-25862320	12.5989	12.5156	12.3865	12.1006	0.0832408	0.212386	0.498331	0.899713	0.154489	0.0055229	1	1	1	0.952551	0.354569	0.0257492	12.7295	12.3846	12.4329	12.4539	12.5436	12.1621	12.251	11.9698	12.0809	12.4101	12.6286	12.758
AK124217	LOC100131355	LOC100131355 // // Homo sapiens cDNA FLJ42223 fis, clone THYMU2039989. [AK124217] // chr9:130665665-130665606	6.62988	6.51913	6.75878	6.45471	0.110748	-0.128907	0.175169	0.472099	0.177781	0.218866	1	1	1	0.693474	0.386785	0.367363	6.34579	6.47659	6.735	6.84026	6.75872	6.67736	6.38893	6.50367	6.47152	6.46235	6.70247	6.72481
AK124259		// // Homo sapiens cDNA FLJ42265 fis, clone TKIDN2014771. [AK124259] // chr19:14495230-14495289	6.46155	6.5581	6.34672	6.47414	-0.0965539	0.114824	-0.0125943	0.155703	0.212571	0.614003	1	1	1	0.370258	0.431567	0.737623	6.65495	6.44537	6.57398	6.35903	6.31498	6.36616	6.48165	6.39162	6.54916	6.43082	6.45363	6.50019
AK124265	LOC100131490	LOC100131490 // // Homo sapiens cDNA FLJ42271 fis, clone TKIDN2015788. [AK124265] // chr12:89746783-89746842	7.28199	7.2429	7.20581	7.28406	0.0390936	0.0761736	-0.00206877	0.888132	0.739004	0.476742	1	1	1	0.947149	0.864088	0.622434	7.08869	7.25287	7.38713	7.10335	7.19282	7.32128	7.11706	7.20478	7.53033	7.11299	7.32353	7.40944
AK124277	XLOC_013814	XLOC_013814 // // BROAD Institute lincRNA (XLOC_013814), lincRNA [TCONS_00028072] // chr20:56130196-56130137	6.79222	6.84526	6.87703	6.87302	-0.0530412	-0.0848071	-0.0808007	0.664108	0.366879	0.20974	1	1	1	0.82695	0.596329	0.35645	6.65495	6.98538	6.89546	6.85475	6.90339	6.87294	6.78737	6.80562	7.02607	6.70852	6.93653	6.73161
AK124300	LOC100130463	LOC100130463 // // Homo sapiens cDNA FLJ42307 fis, clone TRACH2005066. [AK124300] // chr13:115058194-115058253	7.40956	7.29401	7.38143	7.30361	0.115544	0.0281222	0.105944	0.545282	0.910579	0.934212	1	1	1	0.748609	0.957196	0.961683	7.12628	7.19096	7.56479	7.39973	7.29912	7.44545	7.18168	7.15346	7.5757	7.22798	7.34837	7.65233
AK124483	LOC100131242	LOC100131242 // // Homo sapiens cDNA FLJ42492 fis, clone BRACE2033720. [AK124483] // chr17:79236999-79237058	6.66154	6.60192	6.61124	6.62473	0.0596271	0.0503093	0.0368144	0.688944	0.77921	0.764522	1	1	1	0.841527	0.887181	0.850968	6.56971	6.96242	6.27362	6.58998	6.76764	6.47609	6.76682	6.69074	6.41664	6.50218	6.77178	6.71067
AK124485	XLOC_008768	XLOC_008768 // // BROAD Institute lincRNA (XLOC_008768), lincRNA [TCONS_00018466] // chr10:31099424-31099365	6.97825	6.856	6.94966	6.56851	0.122259	0.028595	0.40975	0.221	0.738095	0.000436053	1	1	1	0.454024	0.863426	0.00429735	7.01862	6.79754	6.75183	7.04906	6.88939	6.91053	6.60811	6.6007	6.4967	7.03813	6.88482	7.01182
AK124509	LOC100131015	LOC100131015 // // Homo sapiens cDNA FLJ42518 fis, clone BRACE3000697. [AK124509] // chr2:230696384-230696325	6.65447	6.56359	6.56689	6.50313	0.0908858	0.0875816	0.151342	0.356746	0.267427	0.107992	1	1	1	0.597847	0.494857	0.223552	6.65495	6.46183	6.57398	6.62739	6.5881	6.48517	6.43134	6.52145	6.5566	6.6868	6.50814	6.76847
AK124538	LOC100132874	LOC100132874 // // Homo sapiens cDNA FLJ42547 fis, clone BRACE3004880. [AK124538] // chr9:45120416-45120475	9.101	8.92406	8.93495	8.56671	0.176937	0.166045	0.534286	0.632396	0.784792	0.177574	1	1	1	0.808338	0.890597	0.315785	9.05365	8.57207	9.14646	9.04001	8.41028	9.35457	7.76003	8.68082	9.25928	9.11046	8.82692	9.36562
AK124556	LOC100132966	LOC100132966 // // Homo sapiens cDNA FLJ42565 fis, clone BRACE3007472. [AK124556] // chr1:143914995-143915054	9.10567	8.88884	9.17775	8.71069	0.216827	-0.0720829	0.39498	0.183808	0.635475	0.0465149	1	1	1	0.408233	0.8017	0.122315	9.13104	8.95726	8.57823	9.40801	9.02469	9.10056	8.77902	8.47291	8.88014	9.24694	9.2201	8.84997
AK124578	RNF212	RNF212 // // Homo sapiens cDNA FLJ42587 fis, clone BRACE3009377. [AK124578] // chr4:1054740-1054681	6.93475	6.73861	6.67648	6.82466	0.196143	0.258272	0.110091	0.490982	0.268819	0.915116	1	1	1	0.708821	0.496216	0.949449	6.99848	6.67979	6.53756	6.33578	6.72907	6.96459	6.90037	6.39162	7.18199	6.77343	6.78492	7.24591
AK124580	MEG3	MEG3 // // Homo sapiens cDNA FLJ42589 fis, clone BRACE3009701. [AK124580] // chr14:101325072-101325131	8.77498	8.49056	8.8942	9.04223	0.284415	-0.119223	-0.267255	0.283389	0.472774	0.173867	1	1	1	0.52449	0.688069	0.31137	7.6969	8.7597	9.01508	8.83799	8.68827	9.15634	8.99455	8.77187	9.36028	8.47924	8.69986	9.14583
AK124587	ABO	ABO // // BROAD Institute lincRNA (XLOC_007880), lincRNA [TCONS_00016890] // chr9:136126458-136126399	8.01441	7.8894	7.87218	7.79239	0.125013	0.142234	0.222029	0.515893	0.329257	0.142858	1	1	1	0.727951	0.559459	0.271744	8.17963	7.58513	7.90345	7.92383	7.76221	7.9305	7.72338	7.73422	7.91955	8.04733	7.8083	8.18761
AK124637	LOC100506514	LOC100506514 // // Homo sapiens cDNA FLJ42646 fis, clone BRACE3026075. [AK124637] // chr4:57289534-57289593	7.04891	6.73714	6.68155	6.76211	0.311767	0.367357	0.286801	0.138558	0.0898695	0.35203	1	1	1	0.34547	0.249811	0.508435	6.65495	6.60348	6.95299	6.67251	6.5621	6.81005	6.43134	6.66742	7.18757	6.84066	7.02365	7.28242
AK124658		// // Homo sapiens cDNA FLJ42667 fis, clone BRAMY2020058. [AK124658] // chr6:84675872-84675931	7.29196	7.39641	7.47534	7.28969	-0.104453	-0.183383	0.00226844	0.337504	0.19004	0.849622	1	1	1	0.580514	0.40301	0.907259	7.7088	7.22963	7.2508	7.75482	7.39197	7.27923	7.3847	7.32775	7.15662	7.29597	7.31365	7.26626
AK124695		// // Homo sapiens cDNA FLJ42705 fis, clone BRAMY3006297. [AK124695] // chr15:43011454-43011395	7.16846	7.20347	7.17963	7.12375	-0.035005	-0.0111692	0.0447173	0.675029	0.605871	0.761796	1	1	1	0.832698	0.782294	0.8492	7.17077	7.22632	7.21332	7.12499	7.02866	7.38524	7.21332	7.0477	7.11022	7.07738	7.0737	7.3543
AK124741		// // Homo sapiens cDNA FLJ42751 fis, clone BRAWH3000491, moderately similar to 40S ribosomal protein S12. [AK124741] // chr2:61165530-61165471	15.0165	14.3582	15.2401	15.0682	0.658348	-0.223578	-0.0516139	0.0427244	0.50726	0.784054	1	1	1	0.165569	0.714361	0.863754	13.1885	15.0627	14.8234	15.1728	15.188	15.3596	15.0937	14.9027	15.2081	14.9605	15.0143	15.0748
AK124758	LOC100131667	LOC100131667 // // Homo sapiens cDNA FLJ42768 fis, clone BRAWH3003522. [AK124758] // chr22:38386018-38386077	6.77874	6.77057	6.70102	6.7227	0.00817654	0.0777262	0.0560423	0.994151	0.348811	0.512138	1	1	1	0.997385	0.578546	0.65269	6.84889	6.80562	6.65718	6.69662	6.72907	6.67736	6.65136	6.78512	6.73161	6.74765	6.79267	6.79592
AK124809	COX11	COX11 // // Homo sapiens cDNA FLJ42819 fis, clone BRCAN2015464. [AK124809] // chr17:53029524-53029465	7.37291	7.48202	7.52827	7.26889	-0.109113	-0.155361	0.104013	0.496227	0.246283	0.828469	1	1	1	0.712555	0.471507	0.893047	7.41275	7.42697	7.60633	7.49165	7.28979	7.80336	6.88672	7.32128	7.59868	7.25612	7.13304	7.72956
AK124820	LOC100129936	LOC100129936 // // BROAD Institute lincRNA (XLOC_014327), lincRNA [TCONS_00029347] // chr22:27064593-27064534	6.62721	6.62262	6.70301	6.68431	0.00459553	-0.0758013	-0.0570979	0.837996	0.467219	0.483601	1	1	1	0.921755	0.683779	0.628727	6.51975	6.67873	6.66936	6.77966	6.74635	6.58302	6.62919	6.70887	6.71486	6.64761	6.69895	6.53507
AK124823	FAM99A	FAM99A // // Homo sapiens cDNA FLJ42833 fis, clone BRCAN2018935. [AK124823] // chr11:1687624-1687683	8.63404	8.47245	8.55976	8.74249	0.161596	0.07428	-0.108445	0.425712	0.795328	0.166314	1	1	1	0.655806	0.896713	0.302157	8.59371	8.48327	8.34036	8.55017	8.54015	8.58897	8.45946	8.69247	9.07554	8.4631	8.64393	8.7951
AK124859	LOC100129846	LOC100129846 // // Homo sapiens cDNA FLJ42869 fis, clone BRHIP2022221. [AK124859] // chr8:30428118-30428177	6.64103	6.67081	6.74837	6.61968	-0.0297828	-0.107347	0.0213494	0.754528	0.187074	0.863701	1	1	1	0.879336	0.39953	0.916443	6.45876	6.79307	6.76059	6.72268	6.7124	6.81005	6.6007	6.59091	6.66742	6.4962	6.6868	6.74007
AK124883	SGSM2	SGSM2 // // Homo sapiens cDNA FLJ42893 fis, clone BRHIP3008598. [AK124883] // chr17:2277683-2277742	9.54495	9.5615	9.47115	9.04237	-0.0165552	0.0737938	0.502578	0.768458	0.817335	0.066587	1	1	1	0.886746	0.90875	0.158768	9.30789	9.44169	9.93492	9.15969	9.63683	9.61693	8.71389	9.17969	9.23352	9.34157	9.97471	9.31856
AK124891	LOC100131654	LOC100131654 // // Homo sapiens cDNA FLJ42901 fis, clone BRHIP3011241. [AK124891] // chr15:89936478-89936537	6.84785	6.87884	6.93017	6.7952	-0.0309837	-0.0823152	0.0526498	0.920385	0.609248	0.677795	1	1	1	0.962225	0.784663	0.787665	6.94606	6.70507	6.98538	6.93395	6.81946	7.0371	6.7581	6.6767	6.95081	7.04974	6.84066	6.65316
AK124918	XLOC_001023	XLOC_001023 // // BROAD Institute lincRNA (XLOC_001023), lincRNA [TCONS_00000640] // chr1:150584021-150583962	7.00787	7.34477	7.02915	6.92211	-0.336901	-0.021275	0.0857639	0.00513694	0.574442	0.717871	1	1	1	0.041374	0.762464	0.816658	7.40785	7.12757	7.4989	7.20906	6.95518	6.92321	6.94643	6.86909	6.95081	6.84792	7.09233	7.08338
AK124949	LOC100289388	LOC100289388 // // Homo sapiens cDNA FLJ42959 fis, clone BRSTN2010923. [AK124949] // chr11:77854072-77854131	14.7655	14.7077	14.9616	14.9868	0.0577612	-0.196099	-0.221322	0.782145	0.145855	0.107981	1	1	1	0.893773	0.341963	0.223551	14.6558	14.7189	14.7485	14.8481	15.1474	14.8892	15.0198	15.1005	14.8401	14.6025	14.6695	15.0245
AK124971		// // Homo sapiens cDNA FLJ42981 fis, clone BRTHA2007422. [AK124971] // chr22:21307965-21307906	7.39675	7.44587	7.55196	7.41754	-0.0491216	-0.155214	-0.0207908	0.3917	0.0856345	0.42951	1	1	1	0.626357	0.242397	0.580043	7.6024	7.39572	7.33949	7.70297	7.42697	7.52594	7.3882	7.32775	7.53666	7.23682	7.5636	7.38982
AK125083	RAB44	RAB44 // // Homo sapiens cDNA FLJ43093 fis, clone CORDB1000140. [AK125083] // chr6:36700901-36700960	10.5886	10.8943	10.1021	10.395	-0.305678	0.486529	0.193602	0.064634	0.0175572	0.686537	1	1	1	0.216009	0.0831029	0.794196	10.9608	10.6608	11.0613	10.0321	9.94737	10.3268	10.363	9.98296	10.8392	10.5601	10.5781	10.6277
AK125099		// // Homo sapiens cDNA FLJ43109 fis, clone CTONG2025516, moderately similar to Homo sapiens general transcription factor II, i (GTF2I). [AK125099] // chr1:222663141-222663082	7.43383	7.52238	7.53881	7.39732	-0.0885579	-0.104982	0.0365043	0.34716	0.352355	0.675729	1	1	1	0.589106	0.581912	0.785847	7.53033	7.46727	7.56955	7.72849	7.5911	7.29683	7.50425	7.42645	7.26127	7.37875	7.55895	7.36378
AK125109	ABCD4	ABCD4 // // Homo sapiens cDNA FLJ43119 fis, clone CTONG3003179. [AK125109] // chr14:74766285-74766344	6.43852	6.4114	6.52451	6.57726	0.0271232	-0.0859886	-0.138738	0.845038	0.312312	0.110637	1	1	1	0.925022	0.541576	0.227432	6.45876	6.45311	6.32232	6.45774	6.52488	6.59091	6.43134	6.65808	6.64237	6.41135	6.55732	6.3469
AK125166	LOC441268	LOC441268 // // Homo sapiens cDNA FLJ43176 fis, clone FCBBF3008944. [AK125166] // chr7:97556709-97556650	8.6088	8.1277	8.2779	7.88638	0.481098	0.330895	0.722423	0.00362269	0.0132424	0.00013039	1	1	1	0.0327992	0.0682471	0.0018858	8.18273	8.0082	8.19217	8.20682	8.52793	8.09897	8.01231	7.68687	7.95995	8.46118	8.6243	8.74091
AK125205		// // Homo sapiens cDNA FLJ43215 fis, clone FEBRA2021908. [AK125205] // chr2:204193090-204193031	11.6928	11.8268	11.5072	11.4295	-0.134013	0.185573	0.263259	0.700287	0.424556	0.254746	1	1	1	0.847923	0.648258	0.408088	11.8588	11.9621	11.6594	11.9549	11.8906	10.6761	12.0592	11.4023	10.827	11.6892	11.6128	11.7763
AK125217	SDHAP1	SDHAP1 // // Homo sapiens cDNA FLJ43227 fis, clone HCHON2000212. [AK125217] // chr3:195687040-195686981	7.09116	7.38604	7.32791	7.04222	-0.294882	-0.236747	0.0489418	0.0376181	0.118831	0.857697	1	1	1	0.153589	0.3006	0.912864	7.63769	7.25287	7.26758	7.5544	7.32156	7.10777	7.00727	6.96784	7.15155	7.1582	7.1623	6.95299
AK125281	LOC100132244	LOC100132244 // // Homo sapiens cDNA FLJ43291 fis, clone MESAN2015515. [AK125281] // chr7:197863-197922	7.30642	7.34784	7.41072	7.4619	-0.0414215	-0.104302	-0.155484	0.625445	0.179732	0.0834255	1	1	1	0.804302	0.389613	0.186241	7.34032	7.24308	7.46012	7.4288	7.21332	7.59005	7.42277	7.37875	7.58419	7.29022	7.19189	7.43715
AK125311	LOC730338	LOC730338 // ENST00000451905 // Homo sapiens cDNA FLJ43321 fis, clone NT2RI2027396. [AK125311] // chr7:46727536-46727477	7.49304	7.03278	7.23441	6.883	0.460262	0.258634	0.610044	0.0415229	0.232512	0.0176567	1	1	1	0.162831	0.454419	0.0603066	6.67096	6.95299	7.47439	7.34809	7.25228	7.10286	6.49145	6.98929	7.16826	7.47337	7.6646	7.34116
AK125443	XLOC_000350	XLOC_000350 // // Q4T032_TETNG (Q4T032) Chromosome undetermined SCAF11372, whole genome shotgun sequence, partial (3%) [THC2592281] // chr1:113674687-113674746	8.16283	8.80217	8.04632	8.21389	-0.639346	0.116513	-0.0510583	0.116257	0.517205	0.760116	1	1	1	0.311011	0.721025	0.848391	9.31357	8.95553	8.13742	8.32118	8.10896	7.7088	8.32723	8.39228	7.92216	8.75204	8.51677	7.21968
AK125456	XLOC_005214	XLOC_005214 // // BROAD Institute lincRNA (XLOC_005214), lincRNA [TCONS_00011748] // chr6:58189339-58189280	6.53733	6.72494	6.76292	6.49198	-0.187618	-0.225598	0.0453488	0.0255908	0.0154582	0.867688	1	1	1	0.11851	0.0759039	0.919623	6.87102	6.5867	6.71712	6.80522	6.7124	6.77116	6.54433	6.39162	6.53998	6.48064	6.56638	6.56496
AK125520	LOC100129380	LOC100129380 // // Homo sapiens cDNA FLJ43532 fis, clone PLACE7001022. [AK125520] // chr12:125625788-125625847	6.5751	6.52048	6.61126	6.64159	0.0546204	-0.0361565	-0.0664851	0.725755	0.685382	0.317195	1	1	1	0.863141	0.832254	0.473235	6.57705	6.4922	6.4922	6.62739	6.7042	6.50218	6.7581	6.55348	6.61319	6.4962	6.621	6.60811
AK125522	ATP6V0D1	ATP6V0D1 // // Homo sapiens cDNA FLJ43534 fis, clone PLACE7001936. [AK125522] // chr16:67491118-67491059	6.62974	6.70525	6.7162	6.73718	-0.0755063	-0.0864632	-0.107443	0.28833	0.302487	0.232975	1	1	1	0.529255	0.531274	0.383697	6.74428	6.61962	6.75183	6.74218	6.72907	6.67736	6.8741	6.6767	6.66075	6.59465	6.6058	6.68877
AK125564		// // Homo sapiens cDNA FLJ43576 fis, clone SKMUS2004047. [AK125564] // chr6:117994035-117993976	8.08389	8.07385	7.81639	7.42563	0.0100384	0.267504	0.658263	0.698149	0.201441	0.00498745	1	1	1	0.84711	0.417636	0.0239523	8.15761	8.1705	7.89343	7.55787	8.10896	7.78232	7.31648	7.57381	7.38659	7.68687	8.25764	8.30716
AK125574		// // Homo sapiens cDNA FLJ43586 fis, clone SKNMC2007504. [AK125574] // chr2:162138956-162139015	6.79599	6.72544	6.76347	6.93361	0.070555	0.0325178	-0.137616	0.489106	0.718343	0.30033	1	1	1	0.707467	0.852573	0.456236	6.53707	6.91614	6.7231	6.79673	6.91689	6.57681	6.95299	7.05111	6.79673	6.70852	6.87102	6.80844
AK125618	VKORC1	VKORC1 // ENST00000394971 // Homo sapiens cDNA FLJ43630 fis, clone SPLEN2030479. [AK125618] // chr16:31105666-31105607	6.81082	6.73301	6.7867	6.77607	0.0778111	0.0241195	0.0347538	0.36496	0.59333	0.810275	1	1	1	0.604176	0.775198	0.880015	6.59512	6.77095	6.83297	6.79673	6.93007	6.63331	6.78737	6.73119	6.80965	6.79226	6.74513	6.89508
AK125630	FLNA	FLNA // // Homo sapiens cDNA FLJ43642 fis, clone STOMA2004925. [AK125630] // chrX:153601811-153601752	6.78893	6.68694	6.84372	6.75712	0.10199	-0.0547844	0.0318152	0.560629	0.5478	0.995663	1	1	1	0.76009	0.743947	0.997329	6.71111	6.553	6.79673	6.71497	6.85611	6.96007	6.49145	6.88672	6.89319	6.6868	6.78492	6.89508
AK125829	LOC100130175	LOC100130175 // // Homo sapiens cDNA FLJ43841 fis, clone TESTI4006137. [AK125829] // chr10:112663496-112663437	7.2224	7.30894	7.10334	6.75442	-0.0865346	0.119064	0.467978	0.548588	0.699883	0.0488305	1	1	1	0.751223	0.841141	0.126723	7.26875	7.25287	7.40519	6.74218	7.3874	7.18044	7.16983	6.96242	6.13102	6.92915	7.49215	7.24591
AK125852	LOC100128338	LOC100128338 // // Homo sapiens cDNA FLJ43864 fis, clone TESTI4007799. [AK125852] // chr8:144824106-144824165	9.17845	9.02996	9.09215	9.04261	0.148491	0.0862999	0.135844	0.282145	0.631246	0.643808	1	1	1	0.522902	0.798393	0.761296	8.80501	9.12228	9.1626	9.02602	9.1299	9.12054	9.18419	8.78552	9.15811	9.0315	9.31831	9.18555
AK125858	XLOC_013045	XLOC_013045 // // BROAD Institute lincRNA (XLOC_013045), lincRNA [TCONS_00027518] // chr19:35342929-35342988	6.6048	6.71457	6.65269	6.64391	-0.10977	-0.0478924	-0.0391109	0.296742	0.518451	0.377632	1	1	1	0.538519	0.721644	0.532785	6.65586	6.71253	6.77531	6.54768	6.66345	6.74694	6.381	6.68781	6.86292	6.41202	6.89357	6.5088
AK125883		// // Homo sapiens cDNA FLJ43895 fis, clone TESTI4009638. [AK125883] // chr1:1196459-1196400	7.89886	7.66627	7.55795	7.91596	0.232593	0.340907	-0.0171048	0.203588	0.0626706	0.600161	1	1	1	0.432213	0.198595	0.725878	7.42802	7.68829	7.88249	7.58841	7.59693	7.48852	7.88554	7.93732	7.92503	7.59763	7.98623	8.11272
AK125941	CCDC57	CCDC57 // ENST00000327026 // Homo sapiens cDNA FLJ43953 fis, clone TESTI4015477. [AK125941] // chr17:80111566-80111507	6.48156	6.80658	6.52264	6.53947	-0.325026	-0.0410881	-0.0579186	0.0397512	0.599652	0.550942	1	1	1	0.158638	0.778561	0.684741	6.89546	6.66564	6.85864	6.71497	6.19087	6.66209	6.56424	6.33578	6.7184	6.6324	6.47203	6.34024
AK125954	LOC100132197	LOC100132197 // // Homo sapiens cDNA FLJ43966 fis, clone TESTI4017137. [AK125954] // chr17:20450821-20450880	6.89792	6.97947	6.8361	6.93141	-0.0815421	0.0618269	-0.0334881	0.686343	0.83043	0.716312	1	1	1	0.839914	0.916233	0.815548	6.98609	6.70507	7.24724	6.98502	6.4972	7.02607	7.11706	6.55348	7.1237	7.02815	6.59931	7.06632
AK125981	LRRC37BP1	LRRC37BP1 // // Homo sapiens cDNA FLJ43993 fis, clone TESTI4020102. [AK125981] // chr17:28904990-28905049	7.33101	7.30389	7.26451	7.09335	0.0271232	0.066505	0.237664	0.971899	0.87325	0.0591588	1	1	1	0.986489	0.937507	0.145594	7.46512	7.14558	7.30096	7.35075	7.05858	7.38418	7.34646	7.02455	6.90903	7.2912	7.26258	7.43925
AK126007	LOC728684	LOC728684 // // Homo sapiens cDNA FLJ44019 fis, clone TESTI4026192. [AK126007] // chr10:047654619-047654560	6.52054	6.52364	6.59928	6.56141	-0.00310599	-0.0787446	-0.0408671	0.751542	0.35544	0.646153	1	1	1	0.877794	0.585533	0.763373	6.4992	6.71326	6.35848	6.74806	6.62054	6.42925	6.56424	6.70334	6.41664	6.26309	6.8485	6.45002
AK126019	XLOC_013552	XLOC_013552 // // Q206M2_9ARAC (Q206M2) Major ampullate spidroin 1 (Fragment), partial (4%) [THC2628121] // chr20:47104488-47104547	7.29596	7.4073	7.19847	6.97237	-0.111344	0.0974891	0.323589	0.659111	0.366811	0.0815543	1	1	1	0.824003	0.596302	0.183351	7.30312	7.75774	7.16104	7.10335	7.54983	6.94222	6.78205	7.12079	7.01426	7.32297	7.5636	7.0013
AK126083	LOC100131099	LOC100131099 // // Homo sapiens cDNA FLJ44095 fis, clone TESTI4042444. [AK126083] // chr20:60978020-60977961	6.47048	6.27824	6.42446	6.66021	0.192237	0.0460189	-0.189733	0.0842598	0.841577	0.0279993	1	1	1	0.255732	0.921505	0.0841634	6.32232	6.2214	6.29099	6.43707	6.2742	6.5621	6.65136	6.47101	6.85825	6.48064	6.47203	6.45876
AK126090	LOC645645	LOC645645 // // Homo sapiens cDNA FLJ44102 fis, clone TESTI4044035. [AK126090] // chr1:235752062-235752121	7.9845	7.85625	7.86439	7.64597	0.128251	0.120108	0.338535	0.33894	0.301058	0.049565	1	1	1	0.58178	0.529934	0.128085	7.8093	8.00171	7.75774	7.56336	8.06553	7.96429	7.65233	7.48676	7.79881	7.90166	8.04724	8.00461
AK126102	XLOC_003406	XLOC_003406 // // ALU7_HUMAN (P39194) Alu subfamily SQ sequence contamination warning entry, partial (23%) [THC2523097] // chr3:195367181-195367240	8.32496	7.97645	7.93858	7.89283	0.348503	0.38638	0.432128	0.121379	0.0463727	0.0266545	1	1	1	0.319425	0.162667	0.0810985	8.02803	8.10668	7.79466	7.54598	8.38488	7.88488	7.65569	8.36443	7.65837	8.22885	8.57904	8.16698
AK126123	LOC100129763	LOC100129763 // // Homo sapiens cDNA FLJ44135 fis, clone THYMU2009134. [AK126123] // chr4:8243806-8243865	7.45194	7.13515	7.25725	7.2104	0.316783	0.194689	0.241535	0.112262	0.450907	0.235167	1	1	1	0.304935	0.670709	0.386245	7.3992	7.14297	6.86329	7.51907	6.88424	7.36842	7.41948	6.95044	7.26127	7.50002	7.13304	7.72274
AK126241	LOC100233156	LOC100233156 // // Homo sapiens cDNA FLJ44253 fis, clone TKIDN2009092. [AK126241] // chrUn_gl000218:60884-60825	7.13633	7.08448	7.22096	6.72573	0.0518517	-0.0846256	0.410601	0.894507	0.586123	0.00801806	1	1	1	0.949821	0.769885	0.0338151	7.37767	6.87025	7.00552	7.40825	7.23861	7.01601	6.81886	6.64507	6.71326	7.1795	7.15662	7.07287
AK126245	XLOC_007556	XLOC_007556 // // Q86TS6_HUMAN (Q86TS6) Full-length cDNA 5-PRIME end of clone CS0CAP004YO05 of Thymus of Homo sapiens (human) (Fragment), partial (13%) [THC2506250] // chr9:125702516-125702575	6.23941	6.50403	6.45368	6.14936	-0.264628	-0.214277	0.0900405	0.206758	0.263869	0.668274	1	1	1	0.436076	0.491577	0.779807	6.67096	6.27856	6.56257	6.95627	6.15526	6.24953	5.89686	6.19826	6.35298	6.38354	6.07394	6.26074
AK126356	FLJ44385	FLJ44385 // ENST00000391625 // Homo sapiens cDNA FLJ44385 fis, clone TRACH3036456. [AK126356] // chr22:49947759-49947818	7.70445	7.1162	8.00172	7.8416	0.588253	-0.29727	-0.137142	0.0497637	0.246471	0.418207	1	1	1	0.182757	0.471557	0.569806	6.35711	7.41804	7.57346	7.84798	8.17363	7.98356	7.64243	7.89665	7.9857	7.32297	7.70513	8.08526
AK126423		// // Homo sapiens cDNA FLJ44459 fis, clone UTERU2024656. [AK126423] // chr3:73674377-73674436	6.93572	6.93685	6.83544	6.93343	-0.00113023	0.100281	0.00229504	0.89666	0.277884	0.833822	1	1	1	0.950754	0.505883	0.896928	6.99848	6.95772	6.85436	7.00341	6.77343	6.72949	6.97287	6.91689	6.91053	6.99707	6.82046	6.98964
AK126441	FLJ44477	FLJ44477 // // Homo sapiens cDNA FLJ44477 fis, clone UTERU2031703. [AK126441] // chr4:143768284-143768343	9.1371	8.89182	8.74451	8.42482	0.24528	0.392592	0.712284	0.394677	0.152854	0.00677645	1	1	1	0.629189	0.352007	0.0298955	8.94029	8.96043	8.77476	9.17154	8.87438	8.18761	8.7952	8.72768	7.75158	9.0765	9.09434	9.24047
AK126470	XLOC_005592	XLOC_005592 // // BC008282 SH3-domain binding protein 1 {Homo sapiens} (exp=-1; wgp=0; cg=0), partial (4%) [THC2618827] // chr6:5032052-5031993	6.47235	6.30581	6.62289	6.44533	0.166541	-0.150546	0.0270166	0.0758863	0.08633	0.76203	1	1	1	0.239052	0.243554	0.849282	6.26485	6.28696	6.36561	6.68088	6.41664	6.77116	6.51012	6.34524	6.48064	6.51949	6.34024	6.55732
AK126481	XLOC_004598	XLOC_004598 // // BROAD Institute lincRNA (XLOC_004598), lincRNA [TCONS_00009539] // chr5:148795205-148795264	6.93575	6.80572	6.94584	6.85266	0.130026	-0.0100904	0.0830874	0.380702	0.751159	0.758163	1	1	1	0.617405	0.87069	0.846828	6.31101	7.08703	7.01914	7.07102	6.80643	6.96007	6.58388	7.0233	6.95081	6.81566	7.00657	6.98502
AK126541	XLOC_004598	XLOC_004598 // // // chr5:148791991-148792050	6.91909	6.87284	6.891	6.78261	0.0462518	0.0280844	0.136475	0.980333	0.755543	0.673115	1	1	1	0.991476	0.873726	0.783746	7.11267	6.50665	6.99919	7.1795	6.36561	7.1279	7.16983	6.34524	6.83277	6.87294	6.69335	7.19096
AK126557	LOC646014	LOC646014 // // Homo sapiens cDNA FLJ44593 fis, clone BLADE2002744. [AK126557] // chr17:62764044-62763985	8.0414	8.0383	7.89628	7.88304	0.0031033	0.145122	0.15836	0.912291	0.725005	0.695354	1	1	1	0.958654	0.856114	0.800894	7.56431	8.23327	8.3173	7.64413	7.96744	8.07727	7.57144	8.10143	7.97624	7.65244	8.19255	8.2792
AK126579	LOC100130930	LOC100130930 // // Homo sapiens cDNA FLJ44616 fis, clone BRACE2012936. [AK126579] // chr19:4449885-4449944	7.16776	7.28882	7.01208	6.90925	-0.121064	0.155679	0.258507	0.58884	0.077825	0.0391082	1	1	1	0.780352	0.228271	0.107201	7.34601	7.25287	7.26758	6.99707	7.14105	6.89811	7.00727	6.73119	6.98929	7.42985	6.93653	7.13689
AK126599		// // Homo sapiens cDNA FLJ44636 fis, clone BRACE2025452. [AK126599] // chr11:65392737-65392678	6.56197	6.58015	6.69192	6.50957	-0.0181768	-0.129941	0.0523989	0.707602	0.142232	0.649116	1	1	1	0.852583	0.336421	0.765837	6.56971	6.50665	6.66409	6.75726	6.63694	6.68154	6.72097	6.37433	6.43343	6.4962	6.55732	6.6324
AK126643	LOC100129721	LOC100129721 // // Homo sapiens cDNA FLJ44685 fis, clone BRACE3011447. [AK126643] // chr10:61468597-61468538	6.57171	6.41269	6.52605	6.50592	0.15902	0.0456544	0.0657839	0.0528169	0.658432	0.335724	1	1	1	0.18996	0.815388	0.491936	6.37867	6.53707	6.32232	6.553	6.50665	6.5185	6.49145	6.57681	6.44951	6.53998	6.57398	6.60116
AK126677	FLJ42627	FLJ42627 // // Homo sapiens cDNA FLJ44722 fis, clone BRACE3022847. [AK126677] // chr16:2611677-2611618	7.27009	7.25427	7.03085	6.82131	0.0158175	0.239241	0.448778	0.801454	0.117587	0.010871	1	1	1	0.903162	0.298485	0.0420722	7.4179	7.28213	7.06279	7.00955	7.19666	6.88634	6.78737	6.8438	6.83277	7.12806	7.63383	7.04838
AK126699	INTS4L2	INTS4L2 // // BROAD Institute lincRNA (XLOC_l2_013459), lincRNA [TCONS_l2_00025971] // chr7:65183490-65183549	6.75618	6.90578	6.89354	6.96352	-0.149599	-0.137357	-0.207335	0.267174	0.308735	0.1628	1	1	1	0.507907	0.537895	0.297866	6.79673	7.08271	6.8379	6.94204	7.0174	6.72118	6.95299	7.15346	6.7841	6.77343	6.85592	6.6392
AK126714		// // Homo sapiens cDNA FLJ44760 fis, clone BRACE3031579. [AK126714] // chr20:20445946-20445887	6.75025	6.56297	6.7132	6.74141	0.187279	0.0370453	0.00884125	0.162278	0.955465	0.893753	1	1	1	0.379292	0.978739	0.935536	6.28869	6.60348	6.79673	6.62739	6.66919	6.84302	6.79673	6.78512	6.64237	6.6324	6.73161	6.88672
AK126742	LOC100128498	LOC100128498 // // Homo sapiens cDNA FLJ44788 fis, clone BRACE3038570. [AK126742] // chr16:68626271-68626330	7.80651	7.72259	7.70729	7.72931	0.0839185	0.0992226	0.0772048	0.450979	0.365403	0.500681	1	1	1	0.675841	0.595007	0.642705	7.82102	7.58113	7.76564	7.72849	7.61372	7.77966	7.67655	7.68687	7.8245	7.9305	7.90815	7.58089
AK126778		// // Homo sapiens cDNA FLJ44826 fis, clone BRACE3046762. [AK126778] // chrUn_gl000219:000073534-000073475	7.03326	6.96186	7.14688	6.6635	0.0714053	-0.113612	0.369763	0.890162	0.259919	0.0191734	1	1	1	0.948038	0.48733	0.063989	7.07471	6.89697	6.9139	7.19559	7.19666	7.04838	6.81886	6.52928	6.64237	6.82185	7.00657	7.27137
AK126802	LOC100505625	LOC100505625 // // Q5DFE1_SCHJA (Q5DFE1) SJCHGC02911 protein, partial (14%) [THC2624819] // chr5:6705680-6705621	7.1615	7.40482	7.05504	7.39413	-0.243315	0.106465	-0.23263	0.162176	0.922515	0.108297	1	1	1	0.37918	0.962613	0.223969	7.24873	7.56479	7.40093	7.00955	6.98573	7.16983	6.99354	7.55547	7.63338	6.64867	7.62769	7.20814
AK126853	LOC644285	LOC644285 // // Homo sapiens cDNA FLJ44905 fis, clone BRAMY3005912. [AK126853] // chr5:86614292-86614233	11.9424	11.7607	11.7495	11.7989	0.181748	0.192936	0.143502	0.532152	0.78473	0.383976	1	1	1	0.738888	0.890577	0.538865	11.323	11.6027	12.3564	12.141	11.0761	12.0315	12.2331	11.9698	11.1939	12.2131	12.2913	11.323
AK126880	XLOC_007808	XLOC_007808 // // BROAD Institute lincRNA (XLOC_007808), lincRNA [TCONS_00016444] // chr9:102565917-102565858	6.54073	6.58134	6.57391	6.61168	-0.0406164	-0.0331844	-0.0709505	0.820835	0.799858	0.271559	1	1	1	0.91317	0.899072	0.426338	6.45876	6.66564	6.61962	6.4977	6.60441	6.61962	6.43889	6.56971	6.82643	6.53998	6.55732	6.52488
AK126895	LOC100129111	LOC100129111 // // Homo sapiens cDNA FLJ44947 fis, clone BRAMY4001913. [AK126895] // chr11:8059834-8059775	6.91578	6.83919	7.01384	7.0417	0.0765871	-0.0980552	-0.125923	0.554228	0.155559	0.0858406	1	1	1	0.75555	0.356101	0.190044	6.70377	6.93358	6.88023	7.0167	6.91165	7.11315	7.06397	6.93745	7.1237	6.74765	6.97466	7.02503
AK126915	LOC100129826	LOC100129826 // // Homo sapiens cDNA FLJ44967 fis, clone BRAWH2016514. [AK126915] // chr11:1997823-1997882	6.71341	6.55299	6.70462	6.80464	0.160423	0.00879314	-0.0912248	0.114531	0.970544	0.195039	1	1	1	0.308379	0.985577	0.338433	6.45876	6.61962	6.58059	6.74218	6.74428	6.62739	6.88672	6.71755	6.80965	6.60302	6.70247	6.83475
AK126997	LOC100130430	LOC100130430 // // Homo sapiens cDNA FLJ45052 fis, clone BRAWH3022542. [AK126997] // chr16:1358740-1358681	9.3042	8.97787	9.13802	9.19331	0.326333	0.166184	0.11089	0.277605	0.93587	0.704392	1	1	1	0.519024	0.96795	0.807277	7.84421	10.0101	9.07933	9.82877	8.33081	9.25448	8.98109	9.49639	9.10247	9.51334	9.74284	8.65643
AK127004	BCAR1	BCAR1 // // Homo sapiens cDNA FLJ45059 fis, clone BRAWH3023274. [AK127004] // chr16:75280329-75280270	6.90183	6.71661	6.999	6.97553	0.185222	-0.0971713	-0.0736986	0.0592645	0.421593	0.445233	1	1	1	0.204861	0.645901	0.594413	6.75183	6.70507	6.69292	7.04906	7.11754	6.83039	7.09431	6.91689	6.91539	6.9064	6.88482	6.91427
AK127110	LOC100129888	LOC100129888 // // Homo sapiens cDNA FLJ45167 fis, clone BRAWH3044676. [AK127110] // chr2:201769662-201769721	7.27438	7	7.04514	7.01902	0.274382	0.229245	0.255366	0.044414	0.0649799	0.0776774	1	1	1	0.169694	0.20303	0.176961	7.06161	6.83948	7.09892	6.98502	7.04753	7.10286	6.77343	7.0477	7.23592	7.26523	7.30711	7.2508
AK127183	FLJ45248	FLJ45248 // // ALU6_HUMAN (P39193) Alu subfamily SP sequence contamination warning entry, partial (29%) [THC2482449] // chr8:103821809-103821868	7.07069	7.5699	8.22388	7.10263	-0.499206	-1.15319	-0.0319405	0.00344028	2.94007992645593e-06	0.519878	1	0.0598394	1	0.0318417	0.000401607	0.659175	7.61731	7.26659	7.82579	8.29971	7.88178	8.49014	7.13361	6.86767	7.3066	7.04255	7.13708	7.03244
AK127211	DNAH10OS	DNAH10OS // ENST00000514254 // Homo sapiens cDNA FLJ45278 fis, clone BRHIP3001141. [AK127211] // chr12:124418849-124418790	6.59525	6.54371	6.47691	6.52011	0.051541	0.118346	0.0751446	0.792233	0.209936	0.357072	1	1	1	0.898093	0.428701	0.51328	6.58717	6.47	6.57398	6.47659	6.52488	6.42925	6.51012	6.6007	6.44951	6.51949	6.71712	6.54916
AK127222	LOC100130741	LOC100130741 // // Homo sapiens cDNA FLJ45289 fis, clone BRHIP3002363. [AK127222] // chr7:157857316-157857257	6.66538	6.61608	6.75961	6.586	0.0493025	-0.0942267	0.079385	0.341123	0.403675	0.206936	1	1	1	0.58373	0.630449	0.353311	6.53707	6.66564	6.64552	6.82603	6.69553	6.75726	6.5283	6.65808	6.57161	6.81005	6.63694	6.54916
AK127261	LOC401557	LOC401557 // // Homo sapiens cDNA FLJ45328 fis, clone BRHIP3007172. [AK127261] // chr9:138076863-138076922	9.10453	8.37312	9.13268	8.46516	0.731411	-0.0281435	0.639374	0.0088982	0.750062	0.0125841	1	1	1	0.058896	0.870447	0.0468386	8.61318	8.71153	7.79466	9.08748	9.25928	9.05127	8.33995	8.75715	8.29838	8.78552	9.14726	9.38081
AK127292	FLJ46358	FLJ46358 // // BROAD Institute lincRNA (XLOC_l2_003905), lincRNA [TCONS_l2_00007495] // chr13:24481875-24481816	6.34931	6.4986	6.55341	6.25081	-0.149286	-0.204102	0.0985053	0.119216	0.0944961	0.487963	1	1	1	0.315965	0.258644	0.632057	6.70377	6.46183	6.33019	6.37975	6.67979	6.6007	6.25662	6.28349	6.21231	6.24478	6.50814	6.29502
AK127296	LOC100130051	LOC100130051 // // Homo sapiens cDNA FLJ45363 fis, clone BRHIP3015854. [AK127296] // chr16:1016077-1016136	7.68365	7.40275	7.46447	6.39305	0.280899	0.219173	1.2906	0.237445	0.492598	5.33797297403286e-05	1	1	1	0.474028	0.702779	0.00106545	7.56431	7.08271	7.56122	7.7913	6.91689	7.68523	6.49145	6.41875	6.26895	7.79841	7.1452	8.10733
AK127311	ASPSCR1	ASPSCR1 // // Homo sapiens cDNA FLJ45380 fis, clone BRHIP3020733. [AK127311] // chr17:79972217-79972276	6.53608	6.56807	6.59957	6.64321	-0.0319877	-0.0634881	-0.107134	0.830996	0.398735	0.14732	1	1	1	0.918743	0.625759	0.27753	6.48064	6.61962	6.60395	6.54433	6.52488	6.72949	6.70031	6.50367	6.72566	6.54916	6.56638	6.4927
AK127359	LOC100129069	LOC100129069 // // Homo sapiens cDNA FLJ45433 fis, clone BRHIP3040878. [AK127359] // chr11:124630128-124630069	6.81631	6.85966	6.85538	6.92129	-0.0433506	-0.0390643	-0.104975	0.812346	0.893756	0.221341	1	1	1	0.908594	0.949825	0.370247	6.76806	6.96242	6.8485	6.66431	6.9786	6.92321	6.8741	6.84889	7.04087	6.79754	6.6868	6.96459
AK127393	FLJ45482	FLJ45482 // // Homo sapiens cDNA FLJ45482 fis, clone BRTHA2001953. [AK127393] // chr7_gl000195_random:165765-165824	8.36977	8.15774	7.58986	7.23471	0.21203	0.779916	1.13506	0.264084	0.000232177	9.91064752717963e-06	1	1	0.201711	0.504354	0.00469249	0.000360199	8.38103	8.10668	7.98552	7.59752	8.02335	7.1487	7.2721	7.447	6.98502	8.41213	8.45272	8.24447
AK127420	LOC400464	LOC400464 // // BROAD Institute lincRNA (XLOC_l2_004817), lincRNA [TCONS_l2_00008876] // chr15:100353633-100353692	6.88842	6.85613	6.85252	6.58585	0.0322924	0.0359034	0.302565	0.813375	0.70393	0.00532097	1	1	1	0.909195	0.843713	0.0251154	7.01217	6.69292	6.86329	6.81125	6.77343	6.97287	6.63331	6.53756	6.5867	6.96315	6.82802	6.8741
AK127423	LOC100128851	LOC100128851 // // Homo sapiens cDNA FLJ45515 fis, clone BRTHA2022914. [AK127423] // chr17:19223552-19223611	8.38508	8.09211	7.96115	8.14966	0.292971	0.42393	0.235419	0.0665757	0.0354153	0.102493	1	1	1	0.219649	0.135848	0.215408	7.7973	8.45619	8.02283	7.79922	7.90467	8.17955	8.34869	8.21541	7.88488	8.3811	8.21169	8.56244
AK127450	LOC439911	LOC439911 // // Homo sapiens cDNA FLJ45542 fis, clone BRTHA2033320. [AK127450] // chr10:43950036-43950095	6.43618	6.40904	6.29588	6.29769	0.0271431	0.140299	0.138497	0.893421	0.597215	0.558539	1	1	1	0.94949	0.776932	0.691271	6.61273	6.02769	6.5867	6.31384	6.01171	6.5621	6.47101	6.00541	6.41664	6.40232	6.25308	6.65316
AK127462	LOC100130560	LOC100130560 // // Homo sapiens cDNA FLJ45554 fis, clone BRTHA2038353. [AK127462] // chr15:90910744-90910803	6.77787	6.81035	6.61692	6.63947	-0.0324865	0.160945	0.1384	0.832315	0.0797403	0.0897134	1	1	1	0.919189	0.231924	0.196211	6.96062	6.81326	6.65718	6.54433	6.6868	6.61962	6.71583	6.6767	6.52586	6.89508	6.81386	6.62466
AK127505		// // Homo sapiens cDNA FLJ45598 fis, clone BRTHA3018623. [AK127505] // chr16:2567403-2567462	6.71814	6.67784	6.78149	6.74212	0.0403027	-0.0633484	-0.0239751	0.849105	0.366128	0.564609	1	1	1	0.926938	0.595573	0.696285	6.62008	6.63467	6.77877	6.71497	6.81946	6.81005	6.68198	6.77343	6.77095	6.61825	6.84066	6.69553
AK127527	LOC100130587	LOC100130587 // // Homo sapiens cDNA FLJ45620 fis, clone BRTHA3027638. [AK127527] // chr20:61999544-61999603	7.43445	7.29894	7.54397	7.12458	0.135512	-0.10952	0.309865	0.418486	0.400568	0.11887	1	1	1	0.649664	0.627165	0.239024	7.22813	7.37875	7.28993	7.6646	7.68807	7.27923	7.1045	6.96242	7.30683	7.25965	7.51019	7.5335
AK127565	FLJ37638	FLJ37638 // // ho44f03.x1 Soares_NFL_T_GBC_S1 Homo sapiens cDNA clone IMAGE:3040253 3', mRNA sequence [BE044391] // chr18:74335091-74335150	6.44241	6.44673	6.68284	6.49334	-0.00431533	-0.240433	-0.0509293	0.809475	0.0505899	0.550674	1	1	1	0.907277	0.172298	0.684545	6.28869	6.45311	6.59838	6.58998	6.72907	6.72949	6.38893	6.47101	6.62008	6.5116	6.36561	6.45002
AK127572	XLOC_l2_009273	XLOC_l2_009273 // // BROAD Institute lincRNA (XLOC_l2_009273), lincRNA [TCONS_l2_00017315] // chr21:47875234-47875175	8.07776	8.30132	8.04442	7.63767	-0.22356	0.0333427	0.440089	0.0660962	0.667627	0.00686604	1	1	1	0.218812	0.821189	0.030202	8.58889	8.13786	8.1772	8.14253	8.24573	7.74499	7.6331	7.67981	7.6001	8.02573	8.14738	8.06016
AK127576	FLJ45671	FLJ45671 // // Homo sapiens cDNA FLJ45671 fis, clone CTONG3008457, weakly similar to Homo sapiens cytokine receptor-like factor 2 (CRLF2). [AK127576] // chr14:51423054-51422995	11.0811	11.0977	11.0243	10.6523	-0.0166566	0.0568022	0.42874	0.854849	0.962913	0.0720513	1	1	1	0.930613	0.98236	0.168069	11.0587	10.7875	11.447	11.2083	10.6963	11.1682	10.8348	10.1887	10.9335	11.1048	10.9579	11.1805
AK127589	FLJ45684	FLJ45684 // // Homo sapiens cDNA FLJ45684 fis, clone FCBBF3005160. [AK127589] // chr19:644430-644371	8.1673	7.48726	8.0989	8.19009	0.680043	0.0683993	-0.0227878	0.00176358	0.93762	0.385055	1	1	1	0.0210592	0.968628	0.539926	7.20478	7.55966	7.69734	8.11857	7.94502	8.23312	7.98312	8.09172	8.49544	7.91395	8.34349	8.24447
AK127601		// // Homo sapiens cDNA FLJ45698 fis, clone FEBRA2017811. [AK127601] // chr12:50271771-50271712	6.68914	6.62748	6.58536	6.46897	0.0616624	0.103777	0.220172	0.764966	0.499217	0.060342	1	1	1	0.885025	0.707757	0.147826	6.76806	6.57681	6.53756	6.62739	6.48114	6.64755	6.49145	6.41875	6.4967	6.5867	6.64597	6.83475
AK127761	LOC100131432	LOC100131432 // // Homo sapiens cDNA FLJ45862 fis, clone OCBBF3000830. [AK127761] // chr11:45073130-45073071	7.19972	6.66545	7.02785	7.30153	0.53427	0.171868	-0.101812	0.00155113	0.287404	0.319981	1	1	1	0.0194149	0.515724	0.475947	6.41875	7.02797	6.54964	6.95627	6.9786	7.1487	7.1922	7.23801	7.47439	7.14774	7.06161	7.38982
AK127768	LOC100130152	LOC100130152 // // Homo sapiens cDNA FLJ45869 fis, clone OCBBF3004908. [AK127768] // chr20:62023991-62023932	9.47823	9.38308	9.17618	9.27134	0.0951494	0.302046	0.20689	0.801157	0.376964	0.502638	1	1	1	0.903077	0.606079	0.644463	9.45023	8.95007	9.74894	8.94313	8.71271	9.87271	9.45685	8.90958	9.44758	9.48061	9.16685	9.78722
AK127783	LOC400968	LOC400968 // ENST00000412149 // Homo sapiens cDNA FLJ45884 fis, clone OCBBF3021166. [AK127783] // chr15:21356589-21356648	8.34471	8.12944	8.11103	8.2081	0.215267	0.233678	0.136603	0.0818007	0.046071	0.413896	1	1	1	0.250623	0.161843	0.565789	8.19947	8.21359	7.97526	8.16972	8.20414	7.95922	8.13726	8.173	8.31404	8.26366	8.49125	8.2792
AK127786		// // Homo sapiens cDNA FLJ45887 fis, clone OCBBF3021502. [AK127786] // chr3:9862279-9862220	8.79239	8.3211	8.68264	8.9301	0.471296	0.109752	-0.13771	0.279464	0.957318	0.468518	1	1	1	0.520665	0.979672	0.614892	7.3992	8.59744	8.96666	8.38272	8.63478	9.03043	8.7952	8.89033	9.10478	8.09963	8.64157	9.63598
AK127789	MGC21881	MGC21881 // // Homo sapiens cDNA FLJ45890 fis, clone OCBBF3022576. [AK127789] // chr9:66557350-66557409	7.10321	6.97496	6.86634	6.83871	0.12825	0.236874	0.264504	0.542013	0.191412	0.144093	1	1	1	0.745781	0.404658	0.273335	6.91875	7.31322	6.69292	6.75726	7.22903	6.61273	6.65136	7.2224	6.64237	6.91689	7.41487	6.97789
AK127825		// // Homo sapiens cDNA FLJ45928 fis, clone PLACE6019674. [AK127825] // chr14:76961394-76961335	6.68084	6.81585	6.90978	6.77058	-0.135011	-0.22894	-0.0897347	0.170289	0.0414524	0.375118	1	1	1	0.390303	0.150362	0.530857	6.84105	6.88939	6.71712	6.86986	7.06194	6.79754	6.69248	6.86136	6.75789	6.71626	6.73161	6.59465
AK127846	ERVFRD-2	ERVFRD-2 // // Homo sapiens cDNA FLJ45949 fis, clone PLACE7007973. [AK127846] // chr19:53516237-53516296	10.8104	10.9247	9.87139	10.2232	-0.114271	0.939055	0.587236	0.683141	0.0199411	0.239904	1	1	1	0.838081	0.0901515	0.391655	10.8633	11.0257	10.8852	10.3408	10.7026	8.57083	10.4585	9.93805	10.2731	10.5793	11.1883	10.6637
AK127934	LOC100129060	LOC100129060 // // Homo sapiens cDNA FLJ46043 fis, clone SPLEN2042051. [AK127934] // chr3:50190053-50189994	6.66726	6.55853	6.83854	6.67498	0.108731	-0.171281	-0.00771686	0.495498	0.32689	0.817784	1	1	1	0.712148	0.5573	0.88507	6.29846	6.73161	6.64552	7.2508	6.81946	6.44537	6.75016	6.56971	6.70507	6.5867	6.6545	6.76059
AK127935		// // Homo sapiens cDNA FLJ46044 fis, clone STOMA2003894. [AK127935] // chr10:126226392-126226451	8.00135	7.81539	7.80646	7.81297	0.185963	0.194892	0.188384	0.185586	0.140592	0.259016	1	1	1	0.409901	0.333934	0.412694	7.9774	7.77143	7.69734	7.65613	7.79212	7.97113	7.88554	7.60286	7.9505	7.95041	7.96284	8.09081
AK127954	LOC644962	LOC644962 // // Homo sapiens cDNA FLJ46065 fis, clone TBAES2007862. [AK127954] // chr4:141562414-141562355	9.76706	9.26948	9.04945	9.30457	0.497584	0.717619	0.462498	0.211168	0.103103	0.404378	1	1	1	0.441424	0.274451	0.557647	7.9623	10.012	9.83418	8.26762	9.82064	9.06008	9.37604	9.15898	9.37868	9.53793	9.97727	9.786
AK127969	FLJ25694	FLJ25694 // ENST00000418943 // Homo sapiens cDNA FLJ46084 fis, clone TESTI2006543. [AK127969] // chr13:64403089-64403030	8.97559	8.81228	8.6132	7.82558	0.163309	0.36239	1.15002	0.372106	0.0463873	2.95705515514465e-05	1	1	0.601849	0.610017	0.162667	0.000719055	8.70782	8.80348	8.92556	8.13988	8.76513	8.93461	7.73517	7.70198	8.03957	8.89598	8.96007	9.07073
AK128004	LOC643551	LOC643551 // // Homo sapiens cDNA FLJ46123 fis, clone TESTI2039738. [AK128004] // chr13:101329094-101329153	6.69183	6.95053	6.70991	6.54059	-0.258697	-0.0180788	0.151243	0.015136	0.741256	0.129654	1	1	1	0.0834631	0.865067	0.253734	7.00692	6.77095	7.0737	6.74806	6.57161	6.81005	6.47101	6.53756	6.61319	6.72225	6.55732	6.79592
AK128032	LOC100128184	LOC100128184 // // Homo sapiens cDNA FLJ46151 fis, clone TESTI4000957. [AK128032] // chr20:60948942-60948883	7.06117	7.08311	6.99358	6.8569	-0.0219337	0.0675891	0.204273	0.813654	0.533552	0.0672272	1	1	1	0.909307	0.733119	0.159939	7.25553	7.10744	6.88634	6.9064	6.96658	7.10777	6.9402	6.78512	6.84537	7.10155	7.09233	6.98964
AK128048	LOC100129292	LOC100129292 // // Homo sapiens cDNA FLJ46168 fis, clone TESTI4003279. [AK128048] // chr20:43094995-43095054	6.70776	6.72119	6.51878	6.6017	-0.0134347	0.188977	0.106058	0.781458	0.168033	0.621075	1	1	1	0.89344	0.373727	0.742758	6.75183	6.71883	6.69292	6.4977	6.90339	6.15526	6.30018	6.83751	6.66742	6.5867	6.85592	6.68066
AK128103	XLOC_013553	XLOC_013553 // // DKFZp434G0421_r1 434 (synonym: htes3) Homo sapiens cDNA clone DKFZp434G0421 5', mRNA sequence [AL042505] // chr7:057283911-057283852	6.94026	6.82398	6.87714	6.70051	0.116279	0.0631173	0.239753	0.31008	0.555088	0.0631127	1	1	1	0.552922	0.749085	0.15263	6.75976	7.06666	6.64552	6.84772	7.03984	6.74386	6.71583	6.73119	6.6545	6.81005	6.97466	7.03607
AK128109	XLOC_l2_006954	XLOC_l2_006954 // // BROAD Institute lincRNA (XLOC_l2_006954), lincRNA [TCONS_l2_00012909] // chr19:19853163-19853104	8.81563	8.61084	8.93179	8.57379	0.204783	-0.116166	0.241836	0.356992	0.316785	0.43247	1	1	1	0.597915	0.546539	0.582223	8.63699	8.58704	8.60851	9.04531	8.73922	9.01085	8.23851	8.55539	8.92747	8.60232	8.62875	9.21581
AK128128	LOC100128348	LOC100128348 // // Homo sapiens cDNA FLJ46249 fis, clone TESTI4021377. [AK128128] // chr16:33347435-33347376	9.96739	9.72961	9.74424	9.60261	0.237784	0.223151	0.36478	0.145107	0.129629	0.0271788	1	1	1	0.355356	0.317376	0.0822178	9.76075	9.72112	9.70695	9.69152	9.85146	9.68975	9.2816	9.79673	9.72951	9.85077	10.1957	9.85573
AK128169		// ENST00000507952 // Homo sapiens cDNA FLJ46292 fis, clone TESTI4033177, highly similar to Dual specificity protein phosphatase 8 (EC 3.1.3.48). [AK128169] // chr10:75491317-75491376	13.9832	13.8708	13.8429	13.3086	0.112431	0.14033	0.674671	0.415545	0.318385	0.000436428	1	1	1	0.647694	0.548092	0.00429735	13.9309	14.1536	13.528	13.9354	13.9565	13.6368	13.2939	13.2833	13.3485	13.9048	14.1536	13.8914
AK128204	LOC100129186	LOC100129186 // // Homo sapiens cDNA FLJ46336 fis, clone TESTI4046090. [AK128204] // chr5:42953976-42954035	7.5609	7.59565	7.53493	7.35222	-0.0347545	0.0259728	0.208681	0.516244	0.760238	0.0906188	1	1	1	0.728056	0.876069	0.197745	7.65761	7.56515	7.5642	7.48327	7.67037	7.45113	7.18829	7.42715	7.44121	7.46339	7.65185	7.56746
AK128206	LOC100130745	LOC100130745 // // Homo sapiens cDNA FLJ46338 fis, clone TESTI4046328. [AK128206] // chr7:1506804-1506745	6.83502	6.76178	6.90936	7.00762	0.0732345	-0.0743377	-0.172602	0.618616	0.443748	0.132175	1	1	1	0.798953	0.665021	0.257231	6.44951	6.83948	6.99637	6.9064	6.74428	7.07738	6.88672	6.87486	7.26127	6.67979	6.6545	7.17077
AK128224	LOC100130768	LOC100130768 // // Homo sapiens cDNA FLJ46357 fis, clone TESTI4049562. [AK128224] // chr2:129136116-129136057	6.62385	6.60001	6.4875	6.74188	0.023844	0.136347	-0.11803	0.984303	0.415709	0.255926	1	1	1	0.992913	0.640826	0.409308	6.553	6.62739	6.61962	6.39	6.48769	6.58482	6.43134	6.97305	6.82125	6.48064	6.75851	6.6324
AK128261	LOC100129324	LOC100129324 // // Homo sapiens cDNA FLJ46397 fis, clone THYMU3003958. [AK128261] // chr16:68401287-68401228	6.99979	7.19879	7.18365	7.07069	-0.199004	-0.183864	-0.0709053	0.0577069	0.050964	0.219451	1	1	1	0.201046	0.173152	0.368036	7.12628	7.29338	7.1767	7.10335	7.14647	7.30112	6.97287	7.00867	7.23053	6.9402	7.01077	7.04838
AK128269	LOC100130276	LOC100130276 // // Homo sapiens cDNA FLJ46406 fis, clone THYMU3009755. [AK128269] // chr16:11158270-11158329	6.80184	6.62689	6.72235	6.61661	0.174944	0.0794859	0.185223	0.119131	0.296097	0.0634523	1	1	1	0.315835	0.525502	0.153251	6.81145	6.50665	6.56257	6.71497	6.79713	6.65495	6.65136	6.58529	6.61319	6.83475	6.66964	6.90113
AK128288	LOC284757	LOC284757 // // BROAD Institute lincRNA (XLOC_013591), lincRNA [TCONS_00028249] // chr20:58899541-58899597	8.89652	9.04935	8.66237	8.71874	-0.152838	0.23415	0.177775	0.123938	0.0716617	0.291018	1	1	1	0.323304	0.215919	0.447026	9.02827	8.94372	9.17608	8.70889	8.66552	8.6127	8.50431	8.73085	8.92106	8.78892	8.89782	9.00281
AK128312	MTMR14	MTMR14 // // Homo sapiens cDNA FLJ46453 fis, clone THYMU3019916. [AK128312] // chr3:9742908-9742967	8.10056	7.95058	7.80801	7.90938	0.149983	0.292553	0.191176	0.412784	0.081011	0.279844	1	1	1	0.645665	0.233846	0.435183	8.14198	7.72424	7.98552	7.84798	7.60888	7.96717	7.99624	7.69407	8.03784	8.04733	7.90194	8.35242
AK128355	LOC100130913	LOC100130913 // // Homo sapiens cDNA FLJ46498 fis, clone THYMU3029318. [AK128355] // chr7:55507964-55508023	7.537	7.46256	7.71628	7.68341	0.0744357	-0.179283	-0.146414	0.588147	0.0823907	0.0773072	1	1	1	0.780007	0.23685	0.176295	7.47793	7.30783	7.60193	7.70794	7.58513	7.85578	7.686	7.47337	7.89087	7.51686	7.43689	7.65725
AK128371	PTK2B	PTK2B // ENST00000397497 // Homo sapiens cDNA FLJ46514 fis, clone THYMU3032798, highly similar to Focal adhesion kinase 2 (EC 2.7.1.112). [AK128371] // chr8:27309909-27309968	10.4647	9.75991	10.3669	10.0601	0.704773	0.0978164	0.404548	0.0585054	0.984463	0.593174	1	1	1	0.202752	0.99246	0.720811	8.91454	10.0014	10.3639	10.4666	10.2801	10.3539	10.0612	9.54283	10.5764	10.0146	10.4162	10.9633
AK128421		// // Homo sapiens cDNA FLJ46564 fis, clone THYMU3040746, highly similar to Ig gamma-2 chain C region. [AK128421] // chr14:106107373-106107314	6.52894	6.57553	6.59157	6.65277	-0.0465909	-0.0626309	-0.123831	0.727978	0.553939	0.425161	1	1	1	0.864652	0.748704	0.576214	6.41875	6.4992	6.80864	6.553	6.54433	6.67736	6.78737	6.64507	6.52586	6.52586	6.43629	6.62466
AK128440	LOC100129974	LOC100129974 // // Homo sapiens cDNA FLJ46583 fis, clone THYMU3043482. [AK128440] // chr17:441183-441124	7.52333	7.89857	7.58735	7.60851	-0.375241	-0.0640187	-0.0851768	0.00682416	0.677296	0.779372	1	1	1	0.0492525	0.827134	0.861159	7.97122	7.78764	7.93686	7.49165	7.59693	7.67346	7.76605	7.62701	7.43246	7.62724	7.62769	7.31506
AK128451	LOC100134237	LOC100134237 // // Homo sapiens cDNA FLJ46594 fis, clone THYMU3045692. [AK128451] // chr1:32012152-32012211	6.77154	6.79241	6.85189	6.51301	-0.0208759	-0.080355	0.258529	0.853136	0.555344	0.0252473	1	1	1	0.929394	0.749183	0.0778927	6.94606	6.82722	6.60395	6.94204	6.90339	6.71024	6.60811	6.42872	6.50218	6.83475	6.84066	6.6392
AK128523		// // Homo sapiens cDNA FLJ46681 fis, clone TRACH3010382. [AK128523] // chr4:173908683-173908624	6.80555	6.91075	6.90906	6.66992	-0.105202	-0.103509	0.135626	0.212378	0.176473	0.308861	1	1	1	0.442821	0.384914	0.464424	6.94606	7.03435	6.75183	6.97681	6.88939	6.86097	6.70031	6.62967	6.67979	6.66564	6.85592	6.89508
AK128687	P39188	P39188 // // ALU1_HUMAN (P39188) Alu subfamily J sequence contamination warning entry, partial (16%) [THC2509749] // chr8:128939029-128939088	6.59944	6.78936	6.49714	6.73495	-0.18992	0.102309	-0.135502	0.473243	0.365862	0.606773	1	1	1	0.694	0.595283	0.731311	6.90339	6.67979	6.78492	6.57161	6.67979	6.24001	6.81886	6.61503	6.77095	6.95281	6.89811	5.94741
AK128756	LOC100132790	LOC100132790 // // Homo sapiens cDNA FLJ44869 fis, clone BRAMY2015516. [AK128756] // chr9:70348528-70348587	8.36065	8.40617	8.31002	8.5181	-0.0455279	0.0506232	-0.157457	0.525065	0.897248	0.160251	1	1	1	0.734276	0.951073	0.294713	8.32402	8.30358	8.59093	8.06976	8.26076	8.59955	8.54569	8.35013	8.65849	8.00673	8.28746	8.78775
AK128830	LOC100128703	LOC100128703 // // Homo sapiens cDNA FLJ46317 fis, clone TESTI4041832. [AK128830] // chr11:530668-530726	7.62967	7.56713	7.67419	7.48757	0.0625422	-0.0445187	0.142094	0.390846	0.540999	0.137672	1	1	1	0.625434	0.738469	0.264793	7.42085	7.6485	7.63203	7.67317	7.59902	7.75037	7.60967	7.40132	7.45173	7.64852	7.69032	7.55017
AK128866		// // Homo sapiens cDNA FLJ46832 fis, clone UTERU2023941. [AK128866] // chr19:047913319-047913260	11.3895	11.2763	11.7256	11.3123	0.113257	-0.336104	0.0772108	0.373479	0.286333	0.682331	1	1	1	0.611227	0.514862	0.791044	10.7595	11.6661	11.4032	11.9099	11.6485	11.6184	11.4281	11.1656	11.3432	11.7497	11.7191	10.6997
AK129671		// // Homo sapiens cDNA FLJ26160 fis, clone ADG02164. [AK129671] // chr5:132279131-132279072	9.50087	9.50348	9.66688	9.3763	-0.00261198	-0.166015	0.124571	0.838981	0.121754	0.475176	1	1	1	0.922177	0.304709	0.620917	9.6855	9.56639	9.25854	9.8468	9.57558	9.57827	9.46459	9.24891	9.41539	9.42657	9.51476	9.56127
AK129685	LOC100131831	LOC100131831 // // Homo sapiens cDNA FLJ26174 fis, clone ADG03920. [AK129685] // chr19:13950921-13950862	7.13563	7.07854	7.19282	7.1046	0.0570923	-0.0571882	0.0310308	0.802617	0.430443	0.803271	1	1	1	0.903511	0.65354	0.876244	7.07338	6.93661	7.22564	7.25982	7.00576	7.31289	7.31032	6.9846	7.01888	7.04301	6.97046	7.39343
AK129724	XLOC_l2_012154	XLOC_l2_012154 // // HLMITCSEQ Hylobates lar complete mitochondrial DNA sequence, partial (6%) [THC2477236] // chr5:099384844-099384785	14.2538	13.8314	13.9068	13.8663	0.422384	0.347054	0.387493	0.114586	0.115761	0.204126	1	1	1	0.308446	0.295433	0.349712	14.0469	13.4094	14.0381	14.0194	13.9831	13.7178	14.2385	13.2698	14.0907	14.1789	14.3136	14.269
AK129745	Q6IHG2	Q6IHG2 // // Q6IHG2_DROME (Q6IHG2) HDC02633, partial (8%) [THC2534303] // chr8:129004109-129004168	8.77471	8.55369	8.09265	7.87784	0.221027	0.682067	0.896879	0.378713	0.00111968	0.000256831	1	1	1	0.615502	0.0126254	0.00297005	8.94327	8.18993	8.52787	8.10307	8.23985	7.93502	7.75357	7.7813	8.09864	8.74795	8.86908	8.70711
AK129775	XLOC_l2_004771	XLOC_l2_004771 // // BROAD Institute lincRNA (XLOC_l2_004771), lincRNA [TCONS_l2_00008795] // chr15:84946753-84946694	7.13371	6.99267	7.0797	7.02436	0.141047	0.0540167	0.109351	0.31007	0.654626	0.534053	1	1	1	0.552922	0.813379	0.670755	6.87621	7.12176	6.98003	6.92655	7.25228	7.06025	6.76682	7.19605	7.11022	6.98538	7.18044	7.23532
AK129842	FLJ26332	FLJ26332 // // Homo sapiens cDNA FLJ26332 fis, clone HRT02453. [AK129842] // chr20:48801277-48801218	6.53413	6.64459	6.39633	6.27164	-0.110459	0.137798	0.262487	0.457919	0.374631	0.0855259	1	1	1	0.681285	0.60352	0.189519	6.68899	6.41875	6.82603	6.43707	6.1323	6.61962	6.2214	6.11289	6.48064	6.66564	6.34911	6.58763
AK129979	XLOC_013274	XLOC_013274 // // BROAD Institute lincRNA (XLOC_013274), lincRNA [TCONS_00027239] // chr19:23950296-23950356	6.53386	6.54571	6.62503	6.61369	-0.0118571	-0.0911755	-0.0798352	0.788037	0.263891	0.327945	1	1	1	0.896634	0.491577	0.484339	6.44071	6.57681	6.61962	6.58998	6.67979	6.60534	6.51012	6.73119	6.59977	6.43082	6.6058	6.56496
AK130019		// ENST00000498979 // Homo sapiens cDNA FLJ26509 fis, clone KDN07284. [AK130019] // chr11:119371186-119371245	7.30073	7.38902	7.28932	7.40828	-0.0882878	0.0114079	-0.107554	0.23836	0.912397	0.124275	1	1	1	0.474877	0.957872	0.246624	7.43468	7.37875	7.35361	7.1436	7.40958	7.31478	7.49278	7.27836	7.45371	7.19004	7.34837	7.36378
AK130173	LOC100133612	LOC100133612 // // BROAD Institute lincRNA (XLOC_l2_000037), lincRNA [TCONS_l2_00000066] // chr1:3832721-3832780	6.63479	6.69054	6.7955	6.66326	-0.0557497	-0.160705	-0.0284662	0.726901	0.164107	0.821197	1	1	1	0.864019	0.368356	0.8879	6.63558	6.82125	6.6148	6.71497	6.94204	6.72949	6.66786	6.66742	6.6545	6.6868	6.64597	6.57161
AK130224		// // Homo sapiens cDNA FLJ26714 fis, clone PNC01043. [AK130224] // chr10:670469-670410	6.70737	6.65838	6.82199	6.89303	0.0489941	-0.114621	-0.185663	0.607225	0.211232	0.0539203	1	1	1	0.792437	0.430212	0.13621	6.56162	6.56971	6.8438	6.79673	6.75872	6.91053	6.78205	6.91203	6.98502	6.69466	6.6058	6.82165
AK130324		// // Homo sapiens cDNA FLJ26814 fis, clone PRS06344. [AK130324] // chr19:50004555-50004614	7.67569	7.73058	7.70197	7.40451	-0.0548925	-0.026277	0.271182	0.641311	0.617458	0.129589	1	1	1	0.813957	0.789544	0.253657	7.5918	7.66704	7.9329	7.62552	7.5403	7.94007	7.53033	7.17077	7.51242	7.55523	7.47895	7.99288
AK130436	LOC644686	LOC644686 // // Homo sapiens cDNA FLJ26926 fis, clone RCT05265. [AK130436] // chr2:63745412-63745353	7.64437	7.47461	7.45699	7.62305	0.169757	0.187387	0.0213195	0.715537	0.458763	0.611519	1	1	1	0.857524	0.677436	0.735585	7.36049	7.26333	7.80003	7.70297	7.74477	6.92321	7.686	7.32466	7.8585	7.30911	7.72849	7.89552
AK130638		// // Homo sapiens cDNA FLJ27128 fis, clone SPL07659. [AK130638] // chr19:7224336-7224277	7.16001	7.49787	7.14171	6.85838	-0.337865	0.0182967	0.301624	0.0206059	0.953017	0.135417	1	1	1	0.102742	0.977462	0.261835	7.79374	7.24308	7.45679	7.2686	7.0174	7.13913	6.99919	6.52928	7.04668	7.13849	7.17452	7.16701
AK130723		// // Homo sapiens cDNA FLJ27213 fis, clone SYN03652. [AK130723] // chr13:99205558-99205499	8.98682	8.6952	8.94188	8.63027	0.291618	0.0449371	0.356547	0.314365	0.988087	0.315211	1	1	1	0.557887	0.994467	0.471236	8.84566	8.32512	8.91482	9.19888	8.38488	9.24189	9.02425	7.92587	8.9407	9.13368	8.37642	9.45035
AK130724		// // Homo sapiens cDNA FLJ27214 fis, clone SYN03752. [AK130724] // chr15:75836950-75836891	8.03732	7.98801	8.17643	8.3393	0.0493141	-0.139108	-0.301977	0.785466	0.111957	0.00960185	1	1	1	0.895514	0.289426	0.0385296	8.01797	7.84856	8.09749	8.12205	8.00294	8.4043	8.36887	8.27797	8.37105	7.98561	7.92642	8.19993
AK130766		// // Homo sapiens cDNA FLJ27256 fis, clone SYN09689. [AK130766] // chr17:80214991-80215050	6.96901	6.99867	7.10703	7.05819	-0.0296611	-0.138022	-0.0891755	0.959188	0.218578	0.330197	1	1	1	0.980383	0.438037	0.486307	6.85708	7.11234	7.02659	7.20906	7.02866	7.08338	6.81886	7.12757	7.22813	6.96315	6.87102	7.07287
AK130794		// // Homo sapiens cDNA FLJ27284 fis, clone TMS01544. [AK130794] // chr8:066645279-066645220	7.17429	7.05071	7.06911	6.99109	0.123581	0.105179	0.183197	0.760805	0.672208	0.483456	1	1	1	0.883173	0.824047	0.628619	7.28242	6.92766	6.94204	7.29941	7.11038	6.79754	7.25612	6.74428	6.97287	6.96315	7.23562	7.32409
AK130802		// // Homo sapiens cDNA FLJ27292 fis, clone TMS02686. [AK130802] // chr1:201474852-201474793	9.58763	9.40881	9.51206	9.15968	0.178814	0.0755714	0.42795	0.152082	0.754712	0.00492958	1	1	1	0.365015	0.873193	0.0237584	9.33945	9.49758	9.38941	9.59104	9.38759	9.55754	9.43282	8.89308	9.15313	9.5034	9.56473	9.69475
AK130848		// // Homo sapiens cDNA FLJ27338 fis, clone TMS09525. [AK130848] // chr2:135039705-135039764	6.77208	6.70647	6.56541	6.4719	0.0656081	0.206671	0.300176	0.609874	0.13641	0.0593421	1	1	1	0.794417	0.327985	0.145956	6.553	6.92766	6.63875	6.37975	6.89773	6.41875	6.16157	6.83751	6.41664	6.735	6.94204	6.6392
AK130860	XLOC_001398	XLOC_001398 // // // chr2:25195632-25195690	8.12931	8.18549	7.8851	7.51697	-0.0561814	0.244204	0.612332	0.879055	0.513629	0.206815	1	1	1	0.943142	0.718435	0.35319	7.7776	9.16445	7.61441	7.51907	8.59376	7.54247	7.18168	7.7978	7.57144	7.61326	8.75183	8.02283
AK130861	LOC389273	LOC389273 // ENST00000506021 // Homo sapiens cDNA FLJ27351 fis, clone TST05050. [AK130861] // chr5:10505167-10505108	7.09245	6.98384	7.17066	6.88952	0.108608	-0.0782179	0.20293	0.348904	0.976257	0.0526736	1	1	1	0.590588	0.988486	0.133807	6.96062	6.98538	7.00552	6.98964	7.48525	7.0371	7.02884	6.97896	6.66075	7.14774	6.95336	7.17623
AK130876		// // Homo sapiens cDNA FLJ27366 fis, clone UBA02727. [AK130876] // chr22:41734185-41734244	7.31057	7.14279	7.12721	7.19861	0.167778	0.183363	0.111956	0.187024	0.0706842	0.334948	1	1	1	0.411541	0.214128	0.491175	7.13689	7.2121	7.07938	6.86174	7.45036	7.06952	7.17545	7.26377	7.15662	7.24724	7.25671	7.42776
AK130920		// // Homo sapiens cDNA FLJ27410 fis, clone WMC04875. [AK130920] // chr1:210799982-210800041	6.50896	6.5179	6.6692	6.5979	-0.00893577	-0.160236	-0.0889375	0.681414	0.0902572	0.199393	1	1	1	0.837287	0.250615	0.344065	6.64597	6.46183	6.44589	6.74806	6.59744	6.66209	6.78737	6.36397	6.64237	6.41135	6.56638	6.54916
AK130930		// // Homo sapiens cDNA FLJ27420 fis, clone WMC07143. [AK130930] // chr17:45236838-45236779	16.0632	16.021	16.0583	16.1313	0.042236	0.00488797	-0.068046	0.832692	0.908731	0.499681	1	1	1	0.919375	0.956854	0.641803	16.1228	15.7199	16.2202	16.1682	15.6872	16.3196	16.4469	15.4999	16.4469	16.2103	15.8111	16.1682
AK130940		// // Homo sapiens cDNA FLJ27430 fis, clone WMD07913. [AK130940] // chr7:95778898-95778839	7.08082	6.90874	6.94587	7.15218	0.172079	0.134946	-0.0713636	0.150408	0.296922	0.283937	1	1	1	0.362664	0.526315	0.439642	6.97323	6.82125	6.93173	6.88482	6.83396	7.11884	7.02191	7.09431	7.34032	7.08437	7.13304	7.02503
AK131095	LOC390660	LOC390660 // // Homo sapiens mRNA for FLJ00317 protein. [AK131095] // chr15:82623784-82623843	6.69683	6.82918	7.01554	6.79367	-0.132358	-0.31871	-0.0968411	0.421981	0.0381808	0.47257	1	1	1	0.652379	0.142568	0.618415	6.80481	6.98982	6.69292	6.95627	7.09398	6.99637	6.49145	6.99637	6.89319	6.76806	6.79754	6.52488
AK131313		// // Homo sapiens cDNA FLJ16301 fis, clone PLACE7000333. [AK131313] // chr10:42755760-42755701	12.6733	12.6947	12.5915	11.9091	-0.0214542	0.0818075	0.764147	0.547266	0.869389	0.00498865	1	1	1	0.750169	0.935612	0.0239524	13.0937	12.4115	12.579	12.8293	12.5422	12.4029	12.1198	11.5341	12.0734	12.4797	12.8008	12.7393
AK131315		// // Homo sapiens cDNA FLJ16303 fis, clone PROST2019487. [AK131315] // chr11:59036408-59036349	8.59253	8.5158	9.06926	8.71125	0.0767299	-0.476732	-0.118724	0.434843	0.0789216	0.914484	1	1	1	0.663594	0.230293	0.949355	8.04374	8.96476	8.53888	9.2937	9.13865	8.77542	8.75224	8.92673	8.45477	8.79814	8.82483	8.15461
AK131345		// // Homo sapiens cDNA FLJ16364 fis, clone THYMU2032976. [AK131345] // chr7:92319353-92319294	7.4554	7.31294	7.24698	6.58709	0.142455	0.208424	0.868309	0.792367	0.505779	0.00429049	1	1	1	0.898093	0.713141	0.0215634	7.82589	6.71883	7.39411	7.49165	6.92321	7.32606	6.80562	6.2424	6.71326	7.46485	7.12046	7.78089
AK131364	LOC100130442	LOC100130442 // // Homo sapiens cDNA FLJ16405 fis, clone UTERU2011220. [AK131364] // chr19:17202354-17202413	6.95245	6.70003	6.64022	6.74894	0.252417	0.312227	0.20351	0.144905	0.0615366	0.28304	1	1	1	0.355081	0.196187	0.438643	6.78246	6.48467	6.83297	6.58998	6.50665	6.82404	6.81886	6.56971	6.85825	6.76059	6.94204	7.15472
AK131413	LOC642980	LOC642980 // // Homo sapiens cDNA FLJ16523 fis, clone NT2RP8000521. [AK131413] // chrX:149095851-149095792	7.256	7.31396	7.33191	7.32489	-0.0579567	-0.0759054	-0.068886	0.436904	0.358899	0.238676	1	1	1	0.664696	0.588801	0.390214	7.17514	7.33447	7.43227	7.25376	7.36708	7.37489	7.14072	7.31642	7.51753	6.92775	7.4033	7.43695
AK131474	LOC440082	LOC440082 // // Homo sapiens cDNA FLJ16642 fis, clone TESTI4029348. [AK131474] // chr12:11009730-11009789	6.89107	6.86076	6.82368	6.91607	0.0303127	0.0673918	-0.0249992	0.967047	0.973265	0.599255	1	1	1	0.98381	0.987038	0.725213	7.02607	6.53707	7.01914	7.04906	6.39591	7.02607	7.07237	6.50367	7.17218	6.84792	6.58998	7.23532
AK131480		// // Homo sapiens cDNA FLJ16652 fis, clone TESTI4036767. [AK131480] // chr10:9450183-9450242	6.55751	6.51992	6.44081	6.50498	0.0375868	0.116701	0.0525313	0.630463	0.123796	0.30614	1	1	1	0.806963	0.307606	0.461717	6.60395	6.53707	6.41875	6.40018	6.66209	6.26015	6.43889	6.70334	6.3727	6.66564	6.57398	6.4329
AK131565	LOC100132368	LOC100132368 // // Homo sapiens cDNA FLJ16817 fis, clone TLIVE2007192. [AK131565] // chr12:13127009-13127068	9.07354	8.75366	8.8684	8.56646	0.319889	0.205149	0.507089	0.00806102	0.0998617	0.000120733	1	1	1	0.0549819	0.26835	0.00179053	8.85815	8.7428	8.66002	8.91005	8.73679	8.95834	8.641	8.60057	8.45779	9.01277	9.02615	9.18171
AK131572	LOC100128477	LOC100128477 // // Homo sapiens cDNA FLJ16829 fis, clone UTERU3020583. [AK131572] // chr6:111630997-111631056	6.68279	6.75143	6.74964	6.55804	-0.0686435	-0.06685	0.124746	0.522312	0.580424	0.111638	1	1	1	0.732642	0.766207	0.228772	6.82603	6.61962	6.80864	6.87602	6.69553	6.67736	6.44951	6.82523	6.39938	6.71626	6.54964	6.78246
AK172772		// // Homo sapiens cDNA FLJ23933 fis, clone COL07392. [AK172772] // chr1:115878368-115878309	7.06957	6.98941	6.9742	6.97623	0.0801587	0.0953709	0.0933355	0.571522	0.519671	0.330756	1	1	1	0.768207	0.722465	0.486864	6.91875	7.10744	6.94204	6.81946	7.03984	7.06329	7.02191	7.11006	6.79673	6.92915	7.16983	7.10973
AK226145	psiTPTE22	psiTPTE22 // // DB340689 TESTI4 Homo sapiens cDNA clone TESTI4023425 3', mRNA sequence [DB340689] // chr22:17134639-17134698	6.93335	6.93263	6.90763	6.80982	0.0007191	0.0257234	0.123534	0.986426	0.623767	0.0957213	1	1	1	0.994045	0.793669	0.20579	6.95635	6.9831	6.85845	6.83302	7.01962	6.87025	6.8011	6.90752	6.72083	6.90334	6.91355	6.98317
AK289844	RNPC3	RNPC3 // ENST00000524631 // Homo sapiens cDNA FLJ77710 complete cds. [AK289844] // chr1:104068512-104068571	6.60714	6.56148	6.93095	6.40394	0.0456665	-0.323801	0.203208	0.880904	0.0266027	0.213842	1	1	1	0.94374	0.110748	0.361609	6.61273	6.61962	6.45208	7.24546	6.94204	6.60534	6.43134	6.40072	6.37975	6.4962	6.71712	6.60811
AK292695	PI4KAP1	PI4KAP1 // // BROAD Institute lincRNA (XLOC_l2_009464), lincRNA [TCONS_l2_00018327] // chr22:20387173-20386659	6.98448	7.39131	7.07462	6.99333	-0.406836	-0.0901398	-0.00884633	0.00606405	0.55903	0.974607	1	1	1	0.0460996	0.751863	0.985257	7.57334	7.11234	7.48827	7.17155	6.9786	7.0737	7.02884	6.90037	7.05077	7.1582	6.9868	6.80844
AK293046		// // Homo sapiens cDNA FLJ78176 complete cds. [AK293046] // chr16:685057-684998	8.69658	8.75224	8.45661	8.68239	-0.0556539	0.239977	0.0141922	0.820548	0.0772481	0.698025	1	1	1	0.912959	0.227201	0.802877	8.54782	8.77938	8.92951	8.33653	8.4394	8.59388	8.80127	8.49156	8.75433	9.01085	8.30538	8.77352
AK293727	KCNQ2	KCNQ2 // ENST00000370221 // Homo sapiens cDNA FLJ60440 complete cds, highly similar to Potassium voltage-gated channel subfamily KQT member 2. [AK293727] // chr20:62055455-62055396	7.05056	6.26651	6.72379	6.58179	0.784044	0.326764	0.468762	0.00444801	0.122808	0.0614814	1	1	1	0.0376896	0.306087	0.149896	6.4992	6.62739	5.67295	6.45774	7.12273	6.59091	6.58388	6.65114	6.51037	6.96892	7.45794	6.72481
AK294208		// ENST00000409017 // Homo sapiens cDNA FLJ52225 complete cds, moderately similar to S-adenosylmethionine synthetase isoform type-2 (EC 2.5.1.6). [AK294208] // chr2:85770672-85770731	6.6361	6.70567	6.53352	6.45975	-0.0695648	0.102585	0.176356	0.4341	0.335793	0.0645897	1	1	1	0.663057	0.56614	0.155188	6.83336	6.4922	6.79145	6.64552	6.45286	6.50218	6.56424	6.43525	6.37975	6.69466	6.52488	6.68877
AK301306		// // Homo sapiens cDNA FLJ59054 complete cds, highly similar to D(1B) dopamine receptor. [AK301306] // chr2:91873675-91873616	7.00292	6.92065	7.09084	7.27931	0.0822697	-0.0879139	-0.276384	0.564128	0.439268	0.0234222	1	1	1	0.762195	0.661502	0.0737373	6.67096	7.10171	6.98929	6.88482	7.21787	7.16983	7.32691	7.18075	7.33027	6.81566	7.10973	7.08338
AK302556	ATMIN	ATMIN // // Homo sapiens cDNA FLJ61620 complete cds. [AK302556] // chr3:195668860-195668919	7.27735	7.23594	7.31541	7.17974	0.041411	-0.0380564	0.0976048	0.690502	0.615112	0.313201	1	1	1	0.843008	0.788423	0.469098	7.2407	7.266	7.20112	7.21377	7.28873	7.44371	7.28945	7.11592	7.13387	7.2275	7.16032	7.44422
AK308670	XLOC_009341	XLOC_009341 // // Q3X0R8_9ACTN (Q3X0R8) Deoxyguanosinetriphosphate triphosphohydrolase, partial (4%) [THC2648010] // chr11:133907620-133907679	6.62267	6.53204	6.48772	6.50789	0.0906303	0.134942	0.114779	0.463233	0.273405	0.393048	1	1	1	0.686035	0.500821	0.547662	6.735	6.4282	6.4329	6.553	6.3765	6.53367	6.30018	6.53756	6.68593	6.735	6.52488	6.60811
AK308677	ASGR1	ASGR1 // // Homo sapiens cDNA, FLJ98718. [AK308677] // chr17:7080753-7080694	6.61296	6.51078	6.63133	6.53834	0.102181	-0.0183685	0.0746236	0.180246	0.7288	0.386481	1	1	1	0.403757	0.858506	0.541292	6.37867	6.63467	6.51899	6.71497	6.5881	6.59091	6.54433	6.54482	6.52586	6.5867	6.58388	6.66831
AK308768	MAPK12	MAPK12 // ENST00000395778 // Homo sapiens cDNA, FLJ98809. [AK308768] // chr22:50696177-50696118	6.68295	6.57425	6.60245	6.58767	0.108692	0.0804952	0.0952739	0.244195	0.444093	0.449705	1	1	1	0.481925	0.665348	0.598578	6.62008	6.60348	6.4992	6.68088	6.47152	6.65495	6.7581	6.32513	6.67979	6.84066	6.45363	6.75455
AK309191	C5orf56	C5orf56 // // // chr5:131822490-131822549	7.15581	6.96367	6.96532	6.76566	0.192147	0.190489	0.390152	0.394156	0.299534	0.126303	1	1	1	0.628703	0.528561	0.249408	6.90339	7.36159	6.62603	6.83356	7.41487	6.64755	6.65136	6.84889	6.79673	6.95281	7.58771	6.92692
AK309218	XLOC_l2_008692	XLOC_l2_008692 // // BROAD Institute lincRNA (XLOC_l2_008692), lincRNA [TCONS_l2_00016814] // chr20:58729517-58755911	7.90313	7.81361	7.38961	7.55622	0.0895219	0.513517	0.346913	0.497379	7.11127501858997e-05	0.00187874	1	1	1	0.713188	0.00222651	0.0118421	7.93879	7.65367	7.84837	7.44416	7.44545	7.27923	7.53884	7.5686	7.56122	7.88039	7.89362	7.93539
AK309505		// // Homo sapiens cDNA, FLJ99546. [AK309505] // chr19:46275703-46275762	6.87072	6.85017	6.83827	6.94801	0.020552	0.0324546	-0.0772856	0.656828	0.538602	0.265555	1	1	1	0.822427	0.736655	0.419664	6.728	6.90264	6.91987	6.84772	6.92321	6.74386	6.98609	6.81125	7.04668	6.9064	6.87102	6.83475
AK309642	ITGAX	ITGAX // // Homo sapiens cDNA, FLJ99683. [AK309642] // chr16:31368753-31368812	6.41646	6.47988	6.38327	7.02998	-0.06342	0.0331928	-0.613518	0.33593	0.86994	2.55724291335061e-05	1	1	0.520476	0.578633	0.935779	0.000660502	6.52733	6.44537	6.46694	6.40018	6.41664	6.33298	7.04668	7.12079	6.92247	6.34024	6.63058	6.27856
AK309693	XLOC_l2_010569	XLOC_l2_010569 // ENST00000527396 // 603066169F1 NIH_MGC_118 Homo sapiens cDNA clone IMAGE:5215217 5', mRNA sequence [BI908343] // chr7:97558056-97557605	7.26722	7.24644	7.31624	7.08257	0.0207846	-0.0490167	0.184648	0.871195	0.738227	0.0788194	1	1	1	0.938917	0.863514	0.178842	7.35113	7.36159	7.02659	7.39384	7.42697	7.1279	7.14743	7.11527	6.98502	7.23682	7.28242	7.28242
AK309717	XLOC_012826	XLOC_012826 // // BROAD Institute lincRNA (XLOC_012826), lincRNA [TCONS_00026204] // chr18:37442204-37442145	7.21865	7.19936	7.33735	7.11454	0.0192846	-0.118702	0.104113	0.961456	0.309998	0.461212	1	1	1	0.981468	0.539281	0.608694	7.26227	7.25814	7.07768	7.36374	7.50233	7.14598	7.10843	7.07878	7.1564	7.1637	7.34069	7.15155
AK309987	PARVB	PARVB // ENST00000402876 // Homo sapiens cDNA, FLJ17029. [AK309987] // chr22:44515673-44515732	6.75992	6.51616	6.4361	6.58662	0.24376	0.323829	0.173307	0.0567169	0.0114396	0.251185	1	1	1	0.198854	0.0616281	0.404236	6.553	6.64417	6.35132	6.50764	6.58106	6.21959	6.48165	6.58529	6.69292	6.6868	6.73161	6.86136
AK310041	LOC643699	LOC643699 // // BROAD Institute lincRNA (XLOC_l2_004602), lincRNA [TCONS_l2_00008528] // chr15:32888759-32888818	9.60488	8.59975	8.47728	8.67815	1.00513	1.12761	0.926736	0.000214541	4.99422224491643e-05	0.000511758	1	1	1	0.00569071	0.00178016	0.0047955	8.71545	8.73139	8.35242	8.05175	8.7729	8.60718	8.58387	8.6441	8.80647	9.35113	9.63198	9.83154
AK310550		// ENST00000376386 // Homo sapiens cDNA, FLJ17592. [AK310550] // chrX:48929820-48929761	7.1944	7.16857	7.23236	7.39418	0.0258247	-0.0379639	-0.19978	0.938672	0.355771	0.0431958	1	1	1	0.970753	0.585827	0.115421	7.14169	7.03881	7.32522	7.33586	6.93007	7.43116	7.37496	7.21847	7.58911	7.05772	7.18044	7.34504
AK310676	CD2	CD2 // // Homo sapiens cDNA, FLJ17718. [AK310676] // chr1:117307950-117308009	6.56648	6.61617	6.70262	6.83693	-0.0496846	-0.136137	-0.270448	0.617884	0.157282	0.0165254	1	1	1	0.798564	0.358156	0.0574451	6.44071	6.52145	6.88634	6.76599	6.54433	6.79754	6.87985	6.65808	6.97287	6.48064	6.50814	6.71067
AK311167	LOC100132352	LOC100132352 // ENST00000446984 // AGENCOURT_10402498 NIH_MGC_82 Homo sapiens cDNA clone IMAGE:6617855 5', mRNA sequence [BU852326] // chr9:68767217-68767276	7.7967	7.76436	7.89897	7.53549	0.0323375	-0.102274	0.261209	0.938435	0.635323	0.110821	1	1	1	0.970753	0.801608	0.227671	7.95868	7.63122	7.70319	8.21715	7.9623	7.51747	7.65233	7.49428	7.45987	7.80488	7.62347	7.96176
AK311291	XLOC_001666	XLOC_001666 // // BROAD Institute lincRNA (XLOC_001666), lincRNA [TCONS_00002721] // chr2:129626091-129626150	6.48245	6.36639	6.57964	6.50878	0.116063	-0.0971911	-0.0263285	0.490255	0.187137	0.501091	1	1	1	0.708376	0.399538	0.643046	6.35711	6.29617	6.44589	6.68088	6.3765	6.68154	6.47101	6.43525	6.62008	6.31328	6.36561	6.76847
AK311417		// // // chr15:35530279-35530338	11.6007	11.6627	11.598	11.5284	-0.0620204	0.00261385	0.0722864	0.892721	0.79401	0.618479	1	1	1	0.949149	0.896037	0.740988	11.8962	11.1306	11.9612	11.6502	11.3718	11.7722	11.4251	11.3842	11.7758	12.0229	11.1907	11.5883
AK311448	XLOC_l2_006152	XLOC_l2_006152 // // Q6ZQH5_MOUSE (Q6ZQH5) MKIAA4250 protein (Fragment), partial (8%) [THC2556187] // chr17:58212173-58212117	6.43884	6.71193	6.6621	6.54378	-0.27309	-0.223264	-0.10494	0.0276563	0.0387204	0.290816	1	1	1	0.12492	0.143731	0.446851	6.53707	6.65047	6.94826	6.79673	6.53464	6.65495	6.66786	6.45311	6.51037	6.34024	6.49969	6.47659
AK311573	XLOC_l2_014802	XLOC_l2_014802 // // DA063652 BRACE2 Homo sapiens cDNA clone BRACE2012685 5', mRNA sequence [DA063652] // chr21:10480203-10480144	6.67995	6.68583	6.6648	6.40017	-0.00587597	0.0151564	0.279782	0.790968	0.69846	0.00797258	1	1	1	0.897551	0.840225	0.0336791	6.88672	6.51358	6.65718	6.69662	6.74428	6.55348	6.44951	6.45311	6.29789	6.72225	6.63694	6.68066
AK315670	SNX8	SNX8 // // Homo sapiens cDNA, FLJ96764, highly similar to Homo sapiens sorting nexin 8 (SNX8), mRNA. [AK315670] // chr7:2297009-2296609	9.15645	8.85705	9.12037	9.95267	0.299405	0.0360818	-0.796218	0.0410738	0.82377	9.11764729964425e-05	1	1	1	0.161791	0.912098	0.00147866	8.52762	8.8175	9.22601	9.13368	9.09809	9.12934	9.87665	10.0369	9.94447	9.14555	9.18276	9.14104
AL049387	XLOC_008617	XLOC_008617 // // ALU1_HUMAN (P39188) Alu subfamily J sequence contamination warning entry, partial (30%) [THC2491460] // chr10:114587206-114587265	8.50025	8.59998	8.60382	8.38016	-0.0997332	-0.103572	0.120086	0.588936	0.653918	0.363437	1	1	1	0.780352	0.813048	0.519725	8.72799	8.47138	8.60057	8.75245	8.56733	8.49169	8.44323	8.173	8.52426	8.72491	8.33904	8.4368
AL049428	LOC143286	LOC143286 // // Homo sapiens mRNA; cDNA DKFZp586E171 (from clone DKFZp586E171) [AL049428] // chr10:102724881-102724822	7.75014	7.68868	7.65452	7.3621	0.0614594	0.0956221	0.388041	0.935045	0.65523	0.0256075	1	1	1	0.969188	0.813379	0.078843	7.8704	7.70373	7.4919	7.84798	7.68807	7.42749	7.587	7.23801	7.26127	7.5757	7.84425	7.83045
AL049980	DKFZP564C152	DKFZP564C152 // // Homo sapiens mRNA; cDNA DKFZp564C152 (from clone DKFZp564C152) [AL049980] // chr11:43881253-43881312	11.3162	10.9389	11.8117	10.9102	0.377321	-0.495491	0.40599	0.0614102	0.004342	0.117467	1	1	1	0.20901	0.0315617	0.236994	10.7988	11.0466	10.9712	11.8041	11.6829	11.948	10.762	10.7382	11.2303	10.9989	11.2744	11.6753
AL049987	XLOC_l2_012083	XLOC_l2_012083 // // Homo sapiens mRNA; cDNA DKFZp564F112 (from clone DKFZp564F112) [AL049987] // chr5:69194566-69194625	9.29557	9.34209	9.28414	8.59325	-0.0465269	0.0114319	0.702319	0.386555	0.891123	0.0022123	1	1	1	0.622406	0.948324	0.0132814	9.58371	9.01221	9.43037	9.38776	9.35729	9.10736	8.70165	8.41808	8.66002	9.02909	9.28668	9.57093
AL050097	DKFZP586B0319	DKFZP586B0319 // // Homo sapiens mRNA; cDNA DKFZp586B0319 (from clone DKFZp586B0319) [AL050097] // chr3:196858864-196858805	6.84186	6.80242	6.94853	6.5631	0.0394485	-0.106664	0.278762	0.948726	0.346135	0.0673196	1	1	1	0.975568	0.575972	0.160121	6.96603	6.53707	6.90414	7.06228	6.83396	6.94935	6.72949	6.30532	6.6545	6.84792	6.73161	6.94606
AL110203	LOC158863	LOC158863 // // Homo sapiens mRNA; cDNA DKFZp586J1922 (from clone DKFZp586J1922) [AL110203] // chrX:73457560-73457501	7.97281	7.80794	7.9412	7.07188	0.164867	0.0316086	0.900926	0.73956	0.861383	0.000732617	1	1	1	0.87096	0.932123	0.00613441	8.14875	7.65837	7.61671	8.25232	7.90467	7.6666	7.30754	6.97896	6.92915	7.68949	8.1034	8.12553
AL117652	XLOC_012291	XLOC_012291 // // GB // chr17:66638824-66638883	8.54444	7.75249	8.21333	8.40413	0.791952	0.331111	0.140306	0.000660977	0.101191	0.710055	1	1	1	0.0114884	0.270529	0.811395	7.30312	7.92735	8.02699	8.04613	8.23985	8.354	8.42767	8.18126	8.60348	8.3995	8.3817	8.85211
AL133645	KRT8P12	KRT8P12 // // Homo sapiens mRNA; cDNA DKFZp434C107 (from clone DKFZp434C107) [AL133645] // chr3:160287003-160287062	7.38741	7.355	7.11866	7.27452	0.0324137	0.268755	0.112897	0.940493	0.00948208	0.340293	1	1	1	0.971471	0.0544094	0.496238	7.43897	7.36638	7.25965	7.02365	7.25862	7.0737	7.21332	7.30341	7.30683	7.29597	7.47109	7.39518
AL136548	ZNF506	ZNF506 // // Homo sapiens mRNA; cDNA DKFZp761G18121 (from clone DKFZp761G18121). [AL136548] // chr19:19897424-19897365	6.3217	6.63827	6.4469	6.63284	-0.316573	-0.125202	-0.311143	0.00444504	0.168284	0.0047707	1	1	1	0.0376801	0.374121	0.0232347	6.553	6.61962	6.74218	6.35903	6.43395	6.54771	6.77343	6.55348	6.57161	6.30304	6.33075	6.33131
AL136621	ZMYM2	ZMYM2 // ENST00000382881 // Homo sapiens mRNA; cDNA DKFZp564B162 (from clone DKFZp564B162). [AL136621] // chr13:20593755-20593814	9.0069	8.78802	9.04178	8.21735	0.218876	-0.0348823	0.789549	0.491479	0.762662	0.00168039	1	1	1	0.709296	0.877173	0.0109094	9.02615	8.54511	8.79281	9.19165	9.15503	8.77866	8.24305	8.17019	8.23881	8.72874	8.83563	9.45633
AL136837	DKFZP434F142	DKFZP434F142 // // Homo sapiens mRNA; cDNA DKFZp434F142 (from clone DKFZp434F142). [AL136837] // chr7:65306579-65306638	9.03118	9.38059	9.17165	9.00135	-0.349408	-0.140471	0.0298322	0.0401212	0.294908	0.778896	1	1	1	0.159583	0.524221	0.860867	9.44279	9.15293	9.54603	9.26896	8.91188	9.33411	8.78051	8.83083	9.3927	9.08379	8.88691	9.12284
AL137284	XLOC_l2_006267	XLOC_l2_006267 // // Homo sapiens mRNA; cDNA DKFZp434D1516 (from clone DKFZp434D1516) [AL137284] // chr18:14867656-14867715	6.912	6.68577	6.66146	6.71773	0.226231	0.250537	0.194269	0.218413	0.160576	0.337977	1	1	1	0.450891	0.363053	0.494028	6.68899	7.046	6.32232	6.47659	6.91689	6.59091	6.34579	7.0233	6.7841	6.83475	7.11429	6.78696
AL137758	LOC145945	LOC145945 // // Homo sapiens mRNA; cDNA DKFZp434H245 (from clone DKFZp434H245). [AL137758] // chr15:97304924-97304865	6.99995	6.79248	7.01019	7.14518	0.207467	-0.0102381	-0.145236	0.207944	0.801623	0.158478	1	1	1	0.437806	0.899864	0.292504	6.68023	6.79307	6.90414	6.88958	6.91165	7.22933	7.20234	6.8438	7.38941	6.87985	6.72481	7.39518
AL359570	DKFZp547G183	DKFZp547G183 // // Homo sapiens mRNA; cDNA DKFZp547G183 (from clone DKFZp547G183). [AL359570] // chr11:82902029-82901970	6.95026	6.83525	6.67418	6.53067	0.115009	0.276082	0.419592	0.588877	0.159206	0.0792356	1	1	1	0.780352	0.361193	0.179525	6.61273	7.27342	6.61962	6.2933	7.37875	6.35049	6.25662	7.0278	6.3076	6.82185	7.18044	6.8485
AL390145	XLOC_006187	XLOC_006187 // // BROAD Institute lincRNA (XLOC_006187), lincRNA [TCONS_00013551] // chr7:99518980-99519039	7.1955	7.16272	7.19045	6.87969	0.0327799	0.00504945	0.315812	0.914064	0.975331	0.0223765	1	1	1	0.959658	0.988181	0.0714285	7.43468	7.03435	7.01914	7.2623	7.12273	7.18633	6.78205	6.86136	6.99566	7.23682	7.10973	7.23995
AL390159	LOC284240	LOC284240 // // IF2_STRAW (Q82K53) Translation initiation factor IF-2, partial (3%) [THC2656695] // chr18:77346692-77346751	7.1993	6.9967	7.0907	6.7125	0.202602	0.108608	0.4868	0.129728	0.442194	0.00164618	1	1	1	0.33212	0.663718	0.0107393	7.21665	6.95299	6.82046	7.3054	6.90339	7.06329	6.70031	6.74428	6.69292	7.31393	6.96892	7.31506
AL390183	FAM66D	FAM66D // // GB // chr8:12037170-12037229	6.63828	6.52646	6.53323	6.23392	0.111828	0.105056	0.404365	0.420046	0.47837	0.00400257	1	1	1	0.650946	0.692139	0.0205093	6.70377	6.30589	6.56971	6.69662	6.32626	6.57681	6.30018	6.11289	6.28869	6.72225	6.621	6.57161
AL512723	DKFZP547L112	DKFZP547L112 // // Homo sapiens mRNA; cDNA DKFZp547L112 (from clone DKFZp547L112). [AL512723] // chr15:22011903-22011962	10.5717	9.66842	10.0088	9.66873	0.903299	0.562892	0.902994	0.0240821	0.103973	0.020238	1	1	1	0.113854	0.275883	0.0663794	9.96949	10.5392	8.49657	9.87552	10.5626	9.5884	9.39859	10.2041	9.40352	10.5991	10.9473	10.1688
AL525197	AKIRIN2-AS1	AKIRIN2-AS1 // // AL525197 Homo sapiens NEUROBLASTOMA COT 25-NORMALIZED Homo sapiens cDNA clone CS0DC005YP02 5-PRIME, mRNA sequence [AL525197] // chr6:88410191-88410132	7.54527	7.46885	7.79659	7.53004	0.0764141	-0.251326	0.0152226	0.644981	0.0513434	0.656009	1	1	1	0.816179	0.173991	0.770753	7.47793	7.28213	7.64649	7.91881	7.57924	7.89173	7.47857	7.28329	7.82827	7.53642	7.41011	7.68928
AL565221		// // AL565221 Homo sapiens FETAL BRAIN Homo sapiens cDNA clone CS0DF002YO03 3-PRIME, mRNA sequence [AL565221] // chr2:203071219-203071278	6.89136	6.92103	6.97692	6.92679	-0.0296664	-0.0855566	-0.0354244	0.730459	0.314961	0.780972	1	1	1	0.865772	0.544407	0.862099	7.00692	6.85202	6.90414	7.09084	6.90339	6.93653	6.96459	6.90037	6.91539	6.95281	6.84066	6.88061
AL568675	UBE2E4P	UBE2E4P // // AL568675 Homo sapiens PLACENTA Homo sapiens cDNA clone CS0DE004YG14 3-PRIME, mRNA sequence [AL568675] // chr2:181922483-181922424	6.43053	6.61377	6.36863	6.61785	-0.183246	0.061901	-0.187319	0.105452	0.347432	0.145176	1	1	1	0.293367	0.576965	0.274837	6.67096	6.54433	6.62603	6.26895	6.45286	6.38408	6.80562	6.53756	6.51037	6.5116	6.31101	6.46898
AL582488		// // AL582488 Homo sapiens B CELLS (RAMOS CELL LINE) COT 25-NORMALIZED Homo sapiens cDNA clone CS0DL001YC23 3-PRIME, mRNA sequence [AL582488] // chrX:077082173-077082232	6.49109	6.70325	6.5059	6.88693	-0.212153	-0.014805	-0.395834	0.0412805	0.897709	0.00147589	1	1	1	0.16226	0.951114	0.00990072	6.82603	6.61962	6.66409	6.50764	6.52488	6.48517	6.84772	6.95481	6.85825	6.61825	6.50814	6.3469
AL705861	XLOC_011181	XLOC_011181 // // DKFZp686E1238_r1 686 (synonym: hlcc3) Homo sapiens cDNA clone DKFZp686E1238 5', mRNA sequence [AL705861] // chr15:24752510-24752568	6.4353	6.46506	6.42376	6.66698	-0.0297623	0.0115402	-0.231673	0.851227	0.95355	0.0162667	1	1	1	0.928349	0.977564	0.0568077	6.40018	6.44537	6.54964	6.5621	6.2742	6.43499	6.71583	6.55348	6.73161	6.48064	6.40232	6.42296
AL831857	ATOH8	ATOH8 // ENST00000463422 // Homo sapiens mRNA; cDNA DKFZp761E2117 (from clone DKFZp761E2117). [AL831857] // chr2:85999972-86000031	7.07954	7.0028	7.07449	7.24888	0.07674	0.00505344	-0.169335	0.704423	0.934943	0.211158	1	1	1	0.850489	0.967553	0.358142	6.78819	7.09233	7.1279	6.69662	7.14647	7.38038	7.20234	7.1623	7.382	6.87294	6.91146	7.45422
AL832122	P39195	P39195 // // ALU8_HUMAN (P39195) Alu subfamily SX sequence contamination warning entry, partial (8%) [THC2612343] // chr1:23609259-23609200	6.82849	6.90107	6.91976	6.75827	-0.0725812	-0.0912695	0.0702203	0.567495	0.502237	0.310549	1	1	1	0.764915	0.710359	0.466293	6.88672	6.86349	6.95299	6.95627	6.94204	6.86097	6.83396	6.77343	6.66742	6.85942	6.58998	7.03607
AL832228	LOC285422	LOC285422 // // GB // chr4:146502715-146502656	6.67287	6.59034	6.61587	6.53548	0.0825251	0.0570001	0.137384	0.252633	0.386507	0.169324	1	1	1	0.491696	0.615399	0.305787	6.553	6.71883	6.4992	6.58998	6.69553	6.5621	6.51899	6.48769	6.59977	6.70852	6.74513	6.56496
AL832729	XLOC_003021	XLOC_003021 // ENST00000412804 // Q477R1_DECAR (Q477R1) Phospholipid/glycerol acyltransferase, partial (5%) [THC2607229] // chr3:4532637-4532578	8.00638	8.0984	8.06124	7.78709	-0.0920199	-0.0548585	0.219295	0.405028	0.4285	0.267081	1	1	1	0.63844	0.651848	0.421112	8.21533	7.89211	8.18777	8.36341	7.73972	8.0806	8.02405	7.49002	7.84719	7.94484	7.95623	8.11808
AL832775	HERC2P9	HERC2P9 // // BROAD Institute lincRNA (XLOC_l2_004594), lincRNA [TCONS_l2_00008479] // chr15:28927526-28927585	7.20013	6.94461	6.98793	6.92642	0.255524	0.212209	0.273716	0.0998164	0.110189	0.0424679	1	1	1	0.283547	0.286142	0.114045	7.01862	6.83948	6.97574	7.00341	7.09398	6.86639	6.9786	6.9424	6.85825	6.98538	7.24606	7.36897
AL832946	PGA3	PGA3 // ENST00000538258 // Homo sapiens mRNA; cDNA DKFZp666J2410 (from clone DKFZp666J2410). [AL832946] // chr11:60978471-60978530	6.73326	6.70187	6.75793	6.66752	0.0313971	-0.0246658	0.0657409	0.783029	0.739831	0.934949	1	1	1	0.894348	0.864417	0.961999	6.61273	6.60348	6.88939	6.82603	6.48769	6.96007	6.65136	6.32513	7.02607	6.75601	6.41875	7.02503
AL833480	LOC283911	LOC283911 // // Homo sapiens mRNA; cDNA DKFZp686C2429 (from clone DKFZp686C2429). [AL833480] // chr16:34388638-34388697	10.2216	10.3701	10.2709	10.2277	-0.148553	-0.0492753	-0.00617181	0.083068	0.516581	0.852692	1	1	1	0.253271	0.720728	0.909583	10.4656	10.2924	10.3524	10.3644	10.1967	10.2515	10.2276	10.1722	10.2835	10.2676	10.2328	10.1643
AL833501	TMEM116	TMEM116 // // BROAD Institute lincRNA (XLOC_010203), lincRNA [TCONS_00021409] // chr12:112332702-112332643	7.50841	7.40853	7.57099	7.80349	0.099877	-0.062581	-0.295079	0.66071	0.473282	0.0450996	1	1	1	0.824764	0.688445	0.119277	7.30797	7.68829	7.22933	7.70297	7.63395	7.37604	7.686	7.96807	7.75639	7.20966	7.66727	7.64829
AL833514	XLOC_003546	XLOC_003546 // // GB // chr4:57492318-57492377	7.44382	6.67957	7.28145	6.89961	0.764247	0.162368	0.544209	0.0313755	0.835415	0.137569	1	1	1	0.136211	0.918397	0.264646	6.01938	7.23443	6.78492	7.31591	7.29912	7.22933	6.30018	7.45846	6.9402	6.95281	7.65591	7.72274
AV659465		// // AV659465 GLC Homo sapiens cDNA clone GLCFXD07 3', mRNA sequence [AV659465] // chr8:126929282-126929223	8.01826	7.447	8.03477	7.23381	0.571256	-0.0165118	0.78445	0.0244855	0.596598	0.00413245	1	1	1	0.11512	0.776641	0.02102	7.76647	7.18044	7.39411	8.14716	7.67368	8.28348	7.11706	7.00867	7.5757	7.85996	7.8239	8.37092
AW303581		// // xv20h02.x1 Soares_NFL_T_GBC_S1 Homo sapiens cDNA clone IMAGE:2813715 3', mRNA sequence [AW303581] // chr6:30922580-30922639	9.77187	9.83749	9.21997	9.00587	-0.0656264	0.551901	0.765999	0.831553	0.10497	0.0222234	1	1	1	0.918743	0.277823	0.0711182	9.82375	10.2643	9.42441	8.77666	10.0639	8.81935	8.875	9.97202	8.17058	9.58943	10.2639	9.46229
AW382724	SNORA75	SNORA75 // // PM2-HT0338-051199-001-c04 HT0338 Homo sapiens cDNA, mRNA sequence [AW382724] // chr2:232320803-232320862	7.33734	6.68833	6.8957	6.61171	0.649008	0.441634	0.725624	0.000719308	0.0074418	0.000154831	1	1	1	0.0120693	0.0459118	0.00210928	6.56971	6.95772	6.53756	6.69662	7.11754	6.87294	6.44951	7.0233	6.36232	7.41513	7.28777	7.30911
AW963279	XLOC_000390	XLOC_000390 // // EST375352 MAGE resequences, MAGH Homo sapiens cDNA, mRNA sequence [AW963279] // chr1:144594768-144594827	8.326	7.91223	8.31469	8.0174	0.413766	0.0113036	0.308602	0.0186046	0.857981	0.0405562	1	1	1	0.0960089	0.930242	0.110235	8.19332	7.83144	7.71192	8.49488	8.3686	8.0806	8.25749	7.90382	7.89087	8.34231	8.27543	8.36026
AX721280		// // Sequence 240 from Patent WO0220754. [AX721280] // chr7:33075943-33075884	7.63366	7.6774	7.43819	7.06466	-0.0437358	0.195469	0.569001	0.422123	0.162228	0.000545433	1	1	1	0.652549	0.365542	0.00500731	7.80336	7.47109	7.75774	7.40466	7.46447	7.44545	7.29482	6.8947	7.00446	7.50002	7.62347	7.7775
AY129027	LOC401561	LOC401561 // // BROAD Institute lincRNA (XLOC_007896), lincRNA [TCONS_00016514] // chr9:139506605-139506546	8.00913	8.09394	6.76544	6.6715	-0.0848124	1.24369	1.33763	0.418138	1.40856932174219e-06	4.93676915349952e-07	1	0.0286686	0.0100478	0.649455	0.000290609	7.06023711821954e-05	8.41649	7.93244	7.9329	6.89924	6.735	6.66209	6.75016	6.65114	6.61319	8.00364	7.81632	8.20743
AY203941		// // Homo sapiens LP3317 mRNA, complete cds. [AY203941] // chr19:35602929-35602988	6.93458	6.79839	6.742	6.81189	0.136194	0.192584	0.122692	0.373897	0.282866	0.209009	1	1	1	0.611501	0.511339	0.355593	6.93284	6.70507	6.75726	6.74218	6.50665	6.97717	7.05144	6.79754	6.5867	6.96315	6.87602	6.96459
AY203946	LOC100132188	LOC100132188 // // Homo sapiens LP7097 mRNA, complete cds. [AY203946] // chr6:166073966-166073907	6.622	6.56592	6.44777	6.34433	0.056074	0.174226	0.277664	0.628715	0.100311	0.0243108	1	1	1	0.806004	0.269203	0.0758776	6.53707	6.72779	6.4329	6.24478	6.67979	6.41875	6.25662	6.48769	6.28869	6.53998	6.6868	6.6392
AY239294		// // Homo sapiens proliferation-inducing protein 9 mRNA, complete cds. [AY239294] // chr9:136217923-136217864	9.06898	9.12536	9.27709	9.08992	-0.0563798	-0.20811	-0.0209359	0.503236	0.0348633	0.884508	1	1	1	0.717906	0.134644	0.930062	9.2333	9.12978	9.01301	9.38855	9.24856	9.19417	9.19675	9.04663	9.02637	9.09621	9.13527	8.97547
AY262164	GTSCR1	GTSCR1 // // GB // chr18:68309839-68297925	8.16007	7.37541	7.42123	7.2045	0.784658	0.73884	0.955567	0.104649	0.103483	0.0286124	1	1	1	0.292125	0.274996	0.0855483	6.62008	7.56479	7.94136	7.27458	8.01623	6.97287	6.98609	7.97919	6.64822	7.57215	8.06671	8.84134
AY326463		// // Homo sapiens putative protein STRF7 (STRF7) mRNA, complete cds. [AY326463] // chr6:144167345-144167286	7.01355	6.91492	6.91315	7.23204	0.0986234	0.100401	-0.218497	0.474636	0.579641	0.108701	1	1	1	0.694882	0.765737	0.224488	7.11933	6.85202	6.77343	6.83356	6.6868	7.21908	7.22512	7.08902	7.382	7.10744	6.88482	7.04838
AY358253		// // Homo sapiens clone DNA172120 micronovel (UNQ9353) mRNA, complete cds. [AY358253] // chr17:37071624-37071683	6.52494	6.49516	6.47207	6.59285	0.0297804	0.052872	-0.0679075	0.91178	0.874603	0.486521	1	1	1	0.958556	0.938472	0.631012	6.35711	6.51358	6.6148	6.2933	6.60441	6.5185	6.5283	6.72438	6.52586	6.24478	6.58998	6.74007
AY358802	LOC646513	LOC646513 // // Homo sapiens clone DNA96880 VLGN1945 (UNQ1945) mRNA, complete cds. [AY358802] // chr22:30831574-30831633	7.58963	7.49578	7.76738	7.62842	0.0938528	-0.177753	-0.0387891	0.446228	0.262184	0.937514	1	1	1	0.671467	0.489923	0.963552	7.5918	7.52765	7.36788	7.84798	7.71825	7.73591	7.24531	7.92791	7.71203	7.70729	7.63383	7.42776
AY444749		// // Homo sapiens HBV preS1-transactivated protein 6 (PS1TP6) mRNA, complete cds. [AY444749] // chr7:28662422-28662481	15.6108	15.4884	15.5972	15.2691	0.122402	0.0136372	0.341703	0.777975	0.76274	0.259053	1	1	1	0.891561	0.877214	0.412721	15.7199	15.2927	15.4527	15.8155	15.3869	15.5892	15.4879	14.7981	15.5214	15.4133	15.5079	15.9113
AY465895	HCRP1	HCRP1 // // Homo sapiens hepatocellular carcinoma-related HCRP1 mRNA, complete cds. [AY465895] // chr6:42327093-42327152	6.75863	6.79011	6.8404	6.66441	-0.0314709	-0.0817689	0.0942274	0.550249	0.315548	0.325245	1	1	1	0.752371	0.545145	0.481433	6.96062	6.77095	6.63875	6.79673	6.83396	6.89053	6.63331	6.71755	6.64237	6.70852	6.78492	6.78246
AY533203		// // Homo sapiens putative CHST11/IgH oncoprotein (CHST11/IgH fusion) mRNA, complete cds. [AY533203] // chr14:106101432-106101492	6.91876	7.07241	6.95096	6.90793	-0.153643	-0.0321983	0.0108316	0.447783	0.840528	0.965904	1	1	1	0.672898	0.920934	0.979817	6.88672	7.49753	6.83297	6.78308	7.46447	6.60534	6.66786	7.43585	6.62008	6.41135	7.51019	6.83475
AY746432	DEFA7P	DEFA7P // // Homo sapiens defensin alpha 7 (DEFA7P) pseudogene mRNA, complete sequence. [AY746432] // chr8:6896171-6896112	6.7459	6.69193	6.5464	6.50227	0.0539717	0.199494	0.243629	0.729781	0.236103	0.0983722	1	1	1	0.865372	0.459045	0.209739	6.96603	6.4282	6.68154	6.85475	6.31498	6.46949	6.67538	6.38192	6.44951	6.95826	6.52488	6.75455
AY746433	DEFA8P	DEFA8P // // Homo sapiens defensin alpha 8 (DEFA8P) pseudogene mRNA, complete sequence. [AY746433] // chr8:6808307-6808248	7.12995	6.30458	6.76139	6.83345	0.82537	0.368569	0.296507	2.71334175642727e-05	0.0218231	0.0800727	0.552246	1	1	0.00164359	0.0962229	0.181	6.19272	6.26895	6.45208	6.71497	6.64597	6.92321	6.77343	6.71755	7.00937	6.95281	7.01809	7.41896
AY927536		// // Homo sapiens mRNA sequence. [AY927536] // chrX:153628916-153628857	10.4087	10.3186	10.4474	9.9375	0.0900837	-0.0387197	0.471186	0.617416	0.718059	0.0160699	1	1	1	0.798214	0.852522	0.056314	10.4804	10.5601	9.9153	10.6802	10.4614	10.2006	9.97036	9.86842	9.97373	10.3078	10.4538	10.4645
AY956761	HSP90AA5P	HSP90AA5P // // Homo sapiens heat shock protein 90Ae (HSP90Ae) mRNA, complete cds. [AY956761] // chr3:183835595-183835654	7.52722	6.99477	7.1942	7.36285	0.53245	0.33302	0.164361	0.0183532	0.097488	0.480218	1	1	1	0.0952913	0.263698	0.625889	6.58717	7.48323	6.9139	7.42579	7.52349	6.63331	7.30754	7.41328	7.36774	7.52349	7.5386	7.51956
AY956766	HSP90AB5P	HSP90AB5P // // Homo sapiens heat shock protein 90Be (HSP90Be) mRNA, complete cds. [AY956766] // chr3:74152480-74152539	12.1108	12.5547	12.2375	11.7856	-0.443865	-0.126673	0.325156	0.152851	0.445307	0.859984	1	1	1	0.366083	0.666399	0.914104	12.8386	12.0359	12.7895	12.4935	11.6824	12.5365	12.5951	10.5776	12.1843	11.6829	11.9942	12.6553
A_19_P00325768		// // // chr19:024229445-024229386	11.6412	12.077	12.0799	11.8147	-0.435787	-0.438675	-0.173477	0.0239436	0.0151692	0.375344	1	1	1	0.113437	0.074864	0.530966	11.9173	11.9734	12.3404	12.2461	11.9022	12.0914	11.8726	11.7097	11.8618	11.9158	11.4842	11.5238
A_19_P00800244		// // // chr12:009498841-009498900	7.41947	7.56115	7.2992	6.91176	-0.141678	0.120271	0.507708	0.856813	0.513434	0.243604	1	1	1	0.931555	0.718368	0.395886	7.44817	8.12229	7.11299	6.97	8.10357	6.82404	7.08338	6.78205	6.86986	7.65244	8.42005	6.18593
A_19_P00801821		// // // chr9:023682299-023682358	11.0502	10.8151	10.2758	9.79459	0.235052	0.774405	1.25559	0.470495	0.0304979	0.00306621	1	1	1	0.692307	0.122407	0.0168575	11.2094	10.4018	10.8342	10.799	9.97148	10.0568	10.3103	8.9423	10.1312	11.345	10.5945	11.2111
A_19_P00802027		// // // chr9:111389421-111389480	16.6007	16.4488	16.5267	16.655	0.151855	0.0739804	-0.0542676	0.166162	0.461631	0.462371	1	1	1	0.384468	0.679212	0.609813	16.5849	16.3555	16.4061	16.6652	16.4787	16.4362	16.7211	16.5425	16.7013	16.6186	16.5491	16.6344
A_19_P00802201		// // // chr7:007949008-007948949	11.2816	11.0953	10.6442	10.7962	0.186325	0.637428	0.485371	0.21561	0.00137793	0.017154	1	1	1	0.446953	0.0146068	0.0589755	11.1231	11.0875	11.0752	10.3673	10.7868	10.7783	10.4585	10.8061	11.1241	11.4111	11.0004	11.4333
A_19_P00804120		// // // chr13:041458944-041459003	6.43568	6.54274	6.36758	6.47306	-0.10706	0.0680997	-0.0373729	0.173858	0.395159	0.534408	1	1	1	0.395102	0.622498	0.671105	6.47101	6.59465	6.56257	6.2933	6.4433	6.36616	6.49145	6.47101	6.45671	6.37596	6.50814	6.42296
A_19_P00805651		// // // chr4:068578587-068578528	12.4944	12.5901	12.4399	12.2571	-0.0956851	0.054542	0.237375	0.467619	0.905583	0.567655	1	1	1	0.689971	0.95504	0.698813	12.7575	12.5338	12.4791	12.6785	12.1893	12.4518	12.6513	11.6663	12.4536	12.3296	12.5055	12.6482
A_19_P00806158		// // // chrX:062517888-062517829	10.0215	10.1917	10.1212	10.2879	-0.170176	-0.0996641	-0.266333	0.561878	0.882711	0.339733	1	1	1	0.760568	0.943216	0.495704	10.3601	10.1337	10.0813	10.1587	10.0539	10.151	10.3993	10.2645	10.1997	10.392	9.57653	10.0961
A_19_P00806882		// // // chr2:235364259-235364200	12.9639	13.1795	12.8503	12.8343	-0.215558	0.113643	0.129621	0.1874	0.746132	0.5946	1	1	1	0.411892	0.868005	0.721824	13.3276	13.0704	13.1404	13.0881	13.0624	12.4004	13.1106	12.906	12.4863	12.5713	13.0713	13.2492
A_19_P00808758		// // // chr13:085103151-085103210	13.8345	13.8902	13.4165	13.5783	-0.0556543	0.418015	0.256292	0.47834	0.000194029	0.00834528	1	1	1	0.698047	0.0041613	0.0347061	13.8766	13.8914	13.9026	13.3809	13.571	13.2976	13.501	13.6643	13.5695	13.8183	13.9089	13.7765
A_19_P00808923		// // // chr2:107313752-107313693	14.7612	14.3749	14.8689	13.9196	0.386279	-0.107722	0.841639	0.151597	0.991015	0.0137405	1	1	1	0.364195	0.996155	0.0499661	13.8637	15.4188	13.8424	14.5152	15.4497	14.6419	13.9003	14.3976	13.4609	14.7589	14.5573	14.9674
A_19_P00810205		// // // chr7:007949226-007949167	10.07	9.87392	9.45052	9.93186	0.196042	0.619441	0.138106	0.200341	0.000729644	0.408564	1	1	1	0.428223	0.00967456	0.561223	9.98925	9.86114	9.77137	9.11213	9.5884	9.65103	9.96259	9.81301	10.02	10.0675	9.85007	10.2923
A_19_P00811234		// // // chr18:048554114-048554173	7.1776	7.29992	7.41485	7.62535	-0.122315	-0.237246	-0.447748	0.290463	0.0835671	0.00246298	1	1	1	0.53154	0.238882	0.0143884	7.51267	7.21726	7.16983	7.56741	7.43168	7.24546	7.53884	7.7102	7.62701	7.27545	7.12046	7.13689
A_23_P109677		// // // chr3:060676328-060676269	14.0739	14.0073	14.1064	13.9846	0.0666178	-0.0324288	0.0893794	0.65088	0.608706	0.371432	1	1	1	0.818749	0.784202	0.527584	14.0548	13.9671	14	13.9865	14.1407	14.1919	14.0552	13.9611	13.9374	13.9756	14.0741	14.1722
A_23_P258108		// // // chr4:169677341-169677400	15.9167	15.8564	15.8773	14.8708	0.0602849	0.0393954	1.04587	0.845177	0.833324	0.000511407	1	1	1	0.925032	0.917486	0.00479441	16.0888	15.859	15.6214	16.0125	15.9384	15.681	15.5787	14.8047	14.229	15.9643	15.9404	15.8454
A_24_P101101		// // // chr17:058804791-058804732	12.1983	11.7233	11.9202	10.893	0.474956	0.278069	1.3053	0.158308	0.398566	0.00218751	1	1	1	0.373657	0.625588	0.0131789	12.3375	11.6319	11.2006	11.9965	11.6905	12.0737	10.8679	10.2985	11.5127	12.3027	11.9932	12.299
A_24_P101561		// // // chr7:104942264-104942325	9.13322	9.23492	9.55216	8.43856	-0.101698	-0.418935	0.694657	0.347742	0.00487278	8.01704740383602e-05	1	1	1	0.589406	0.0341631	0.0013575	9.43984	9.2584	9.00652	9.69347	9.56913	9.39387	8.31142	8.58587	8.41841	9.09653	9.06573	9.23741
A_24_P101617		// // // chr7:138386676-138386735	9.82487	9.84405	9.69448	10.1255	-0.0191797	0.130384	-0.300604	0.86693	0.237107	0.0231498	1	1	1	0.936699	0.460414	0.0730947	9.79255	9.74079	9.9988	9.87011	9.75354	9.4598	10.2464	9.99447	10.1356	9.82946	9.70842	9.93672
A_24_P110082		// // // chr11:017215041-017215100	14.7528	15.3635	15.1807	15.5262	-0.610662	-0.427876	-0.773343	5.11273096583358e-05	0.000905803	4.18770671319997e-06	1	1	0.0852324	0.00240878	0.0110659	0.000216876	15.2338	15.3352	15.5214	15.1169	15.2144	15.2109	15.5366	15.5028	15.5392	14.6472	14.9605	14.6508
A_24_P110273		// // // chr1:198166987-198166928	10.2561	10.3503	10.5443	10.2416	-0.0941341	-0.288163	0.0144986	0.288965	0.00563428	0.715103	1	1	1	0.530198	0.0377591	0.814808	10.2552	10.3094	10.4863	10.5178	10.4575	10.6576	10.2839	10.0756	10.3653	10.18	10.219	10.3695
A_24_P118260		// // // chr2:215562604-215562663	6.57499	6.52049	6.35284	6.55078	0.0545012	0.222149	0.0242075	0.841776	0.217204	0.468995	1	1	1	0.923644	0.43659	0.615359	6.41875	6.54433	6.59838	6.1958	6.61319	6.24953	6.37867	7.14265	6.13102	6.46235	6.6545	6.60811
A_24_P118472		// // // chr7:105170888-105170949	8.9271	8.26171	9.1774	8.04558	0.665395	-0.250296	0.881521	0.0021347	0.169727	0.000436309	1	1	1	0.0236772	0.376139	0.00429735	7.77287	8.69291	8.31935	9.28841	9.0594	9.18439	7.75001	8.29601	8.09072	8.89161	8.86454	9.02516
A_24_P118591		// // // chr6:159947384-159947324	15.7831	16.0441	16.0013	15.8564	-0.260994	-0.218135	-0.0732581	0.0260448	0.0514511	0.862334	1	1	1	0.120038	0.174245	0.915406	16.0846	16.0689	15.9789	16.0042	15.9954	16.0042	16.0087	15.9755	15.585	15.7387	15.8226	15.7881
A_24_P126691		// // // chr15:053229631-053229570	16.8965	16.9881	16.9955	17.0525	-0.0915622	-0.0989796	-0.155967	0.360524	0.415342	0.152584	1	1	1	0.600961	0.640567	0.284417	17.0087	16.9469	17.0087	17.0807	17.0497	16.8561	17.1173	17.0559	16.9842	16.9798	16.8797	16.83
A_24_P126741		// // // chr5:161178628-161178569	7.5054	7.57587	8.00328	7.80563	-0.0704655	-0.497881	-0.300227	0.749958	0.21622	0.320578	1	1	1	0.877121	0.435566	0.476431	7.79374	7.69734	7.23652	8.66046	8.41286	6.93653	7.51907	8.02318	7.87463	7.38767	7.84091	7.28762
A_24_P127121		// // // chrX:106375432-106375493	13.4984	12.7869	13.3956	13.002	0.711477	0.102789	0.496408	0.00106479	0.585511	0.00247283	1	1	1	0.0153767	0.769676	0.0144252	12.8332	12.7575	12.77	13.4449	13.2939	13.448	13.2736	13.2129	12.5195	13.5466	13.3983	13.5504
A_24_P135391		// // // chr8:082720524-082720585	10.6228	10.5113	10.2355	10.0699	0.111466	0.387325	0.552891	0.361838	0.0160135	0.00275805	1	1	1	0.602116	0.0778878	0.0155713	10.7988	10.5195	10.2157	10.1244	10.2725	10.3096	10.1263	9.98097	10.1025	10.8717	10.2928	10.7039
A_24_P135579		// // // chr2:038044605-038044664	7.69017	8.11358	7.79536	8.07219	-0.423404	-0.105191	-0.382015	0.000760845	0.376445	0.00252143	1	1	1	0.0123785	0.605658	0.014629	8.17019	7.90871	8.26183	7.62552	7.87569	7.88488	8.09897	8.07702	8.04058	7.68949	7.70513	7.67589
A_24_P135921		// // // chrX:103892628-103892569	9.15199	9.44997	9.21313	9.49866	-0.29798	-0.0611482	-0.346674	0.0183326	0.746479	0.00506859	1	1	1	0.095209	0.868177	0.0242617	9.52596	9.28422	9.53972	9.04901	9.32286	9.26753	9.67555	9.21468	9.60575	9.16861	9.17934	9.10801
A_24_P143843		// // // chr4:151642340-151642399	6.74756	6.81754	6.76829	6.6052	-0.0699746	-0.0207234	0.142367	0.491485	0.916139	0.0549203	1	1	1	0.709296	0.95956	0.137999	6.88672	6.75183	6.81406	6.77343	6.78757	6.74386	6.65136	6.81125	6.35298	6.77343	6.6868	6.78246
A_24_P144163		// // // chr17:000560504-000560443	13.6351	14.1609	13.4276	13.8598	-0.525882	0.207444	-0.224787	0.19679	0.361032	0.574729	1	1	1	0.424133	0.590492	0.705473	13.9808	14.1335	14.3685	14.051	13.9984	12.2335	13.9721	13.8304	13.7771	13.7854	13.8289	13.2909
A_24_P152325		// // // chr7:005600401-005600460	7.17383	7.39832	7.58065	7.12751	-0.224494	-0.406823	0.0463214	0.541131	0.199254	0.486079	1	1	1	0.745424	0.414919	0.63058	6.93284	7.66438	7.59775	7.70297	7.76936	7.26962	6.8741	7.86606	6.64237	7.20966	7.56669	6.74513
A_24_P152356		// // // chr1:171794101-171794042	14.2165	14.5009	14.2989	14.1592	-0.284398	-0.0823856	0.0572559	0.0729318	0.537255	0.995596	1	1	1	0.23299	0.735924	0.997329	14.6604	14.3663	14.476	14.677	14.2488	13.9708	14.3551	13.9048	14.2179	14.1372	14.2511	14.2612
A_24_P152983		// // // chr5:132279661-132279720	15.7617	15.7541	15.8879	15.1139	0.0076031	-0.126151	0.647797	0.987379	0.576828	0.0109469	1	1	1	0.994464	0.763937	0.0422854	15.6095	15.933	15.7199	15.9436	16.0533	15.6667	14.458	15.6544	15.2293	15.6247	15.8882	15.7723
A_24_P153324		// // // chr13:077555683-077555626	12.4354	13.0401	12.7962	12.6187	-0.604726	-0.360873	-0.18335	0.00814597	0.0705218	0.287546	1	1	1	0.0553203	0.213877	0.443534	12.5898	13.0576	13.4729	12.6628	12.7787	12.9472	12.7461	12.4267	12.6834	12.4697	12.2814	12.555
A_24_P15502		// // // chr8:064321806-064321865	11.3411	10.6754	10.8638	11.4108	0.665618	0.477226	-0.0697689	0.0641445	0.25179	0.664473	1	1	1	0.214937	0.478094	0.776796	10.4477	10.9234	10.6552	10.7306	10.8085	11.0524	11.849	11.3	11.0835	10.9366	12.2028	10.8838
A_24_P15821		// // // chr11:057485866-057485805	15.1741	15.0697	14.739	15.2816	0.104387	0.435097	-0.107583	0.428057	0.00688108	0.490185	1	1	1	0.657779	0.0434561	0.633886	14.9045	15.1229	15.1816	14.4305	15.3015	14.4848	15.4298	15.0701	15.345	15.2674	15.1058	15.149
A_24_P161914		// // // chr2:050106350-050106409	9.79744	10.0688	10.0719	9.68075	-0.27133	-0.274418	0.116689	0.626708	0.541954	0.889714	1	1	1	0.805011	0.739203	0.933014	11.3325	9.60668	9.26709	10.5676	9.03357	10.6144	10.4958	8.59755	9.94886	10.3177	9.30244	9.7722
A_24_P170067		// // // chr10:090378539-090378480	6.56606	6.7638	6.42387	6.65211	-0.197737	0.1422	-0.0860433	0.215023	0.304233	0.564337	1	1	1	0.446066	0.533372	0.696033	6.65495	6.60348	7.03297	6.08925	6.45286	6.72949	6.53707	6.66742	6.75183	6.61088	6.50814	6.57917
A_24_P170095		// // // chr5:179653763-179653704	6.98742	7.00526	7.02117	7.01351	-0.0178486	-0.0337511	-0.0260932	0.920628	0.670628	0.851888	1	1	1	0.96238	0.822786	0.908868	6.85708	6.71326	7.44545	7.06228	6.69553	7.30569	7.15978	7.03538	6.84537	7.08437	7.04906	6.82881
A_24_P178444		// // // chr11:107047965-107048024	12.5668	12.0165	12.3134	11.8603	0.550303	0.253423	0.706496	0.0051052	0.0793334	0.000598216	1	1	1	0.0412786	0.231196	0.00533544	11.795	12.2057	12.0488	11.9316	12.6723	12.3362	11.9388	12.0656	11.5765	12.6795	12.6094	12.4115
A_24_P178654		// // // chrX:110867823-110867764	14.22	14.6984	14.3986	14.0327	-0.478399	-0.17859	0.187363	0.0952487	0.534185	0.190909	1	1	1	0.275408	0.73331	0.332954	14.6324	14.5338	14.9291	14.3029	14.3996	14.4934	14.6558	14.1182	13.3241	14.3029	14.2305	14.1267
A_24_P186944		// // // chr6:064326216-064326156	15.6169	15.9723	15.887	15.9172	-0.355351	-0.270059	-0.300278	0.010875	0.0638554	0.0221424	1	1	1	0.0673321	0.20078	0.0709368	16.0125	15.8807	16.0236	15.9818	15.9404	15.7387	16.0888	15.7432	15.9196	15.7819	15.5929	15.476
A_24_P187023		// // // chr19:003131203-003131262	14.0113	13.7983	13.6771	12.794	0.212994	0.334209	1.2173	0.734672	0.776706	0.163812	1	1	1	0.867983	0.885653	0.298993	14.6538	12.734	14.0071	14.7569	11.9247	14.3497	13.1631	11.2799	13.939	14.8212	12.929	14.2836
A_24_P194934		// // // chr4:062971680-062971621	16.0749	16.2526	16.1593	16.305	-0.177694	-0.0844051	-0.230117	0.0517747	0.244775	0.0172605	1	1	1	0.187304	0.469903	0.0592815	16.199	16.2245	16.3342	16.0846	16.0846	16.3087	16.2615	16.3516	16.302	16.0625	16.0533	16.1089
A_24_P194962		// // // chr10:088390851-088390792	15.3734	15.5583	15.1336	15.3245	-0.184903	0.23979	0.0488093	0.28445	0.0883606	0.706932	1	1	1	0.525308	0.247237	0.809325	15.5392	15.4727	15.6629	14.6856	15.3492	15.3659	15.4431	15.2168	15.3137	15.4527	15.3976	15.2698
A_24_P195724		// // // chrX:032224776-032224837	12.3611	12.4466	12.2618	12.5302	-0.0854798	0.0993067	-0.169073	0.471636	0.869822	0.293052	1	1	1	0.693133	0.935765	0.449045	12.5744	12.1703	12.5951	11.5277	12.4745	12.7832	12.6692	12.2422	12.6792	11.9282	12.5208	12.6343
A_24_P203726		// // // chr1:016155064-016155123	16.5856	16.6394	16.3811	15.6165	-0.0538484	0.204469	0.969089	0.774064	0.566349	0.00321522	1	1	1	0.889584	0.75596	0.0174458	16.8797	16.1747	16.8638	16.709	15.8181	16.6162	15.5989	15.188	16.0625	16.726	16.2072	16.8234
A_24_P203814		// // // chr6:044057362-044057303	8.0814	8.48872	7.98789	7.91824	-0.407314	0.0935135	0.163161	0.0994172	0.656585	0.244987	1	1	1	0.282837	0.814211	0.397309	8.53846	8.15974	8.76795	8.22516	8.08584	7.65266	8.39656	8.05133	7.30683	8.0937	8.11662	8.03389
A_24_P204144		// // // chr6:043331750-043331810	17.0749	16.9929	17.1078	17.2713	0.0819384	-0.0328879	-0.196422	0.208183	0.740695	0.0228615	1	1	1	0.437993	0.864866	0.072564	16.9329	17.0661	16.9798	17.0661	17.0661	17.1912	17.2766	17.1823	17.3549	17.1353	17.0233	17.0661
A_24_P204204		// // // chr14:100431463-100431524	6.88924	7.01806	7.00357	6.60648	-0.128828	-0.114333	0.282756	0.474565	0.577887	0.057598	1	1	1	0.69486	0.764643	0.143067	6.88672	7.26333	6.90414	6.94204	7.25862	6.81005	6.43134	7.09941	6.28869	6.77877	7.12046	6.76847
A_24_P212565		// // // chr5:172190099-172190040	7.78466	8.02408	7.76176	7.98979	-0.239426	0.0228983	-0.205131	0.166606	0.441922	0.430024	1	1	1	0.385144	0.663551	0.580351	8.15761	7.90871	8.00592	7.61487	7.89362	7.77678	8.04024	8.08193	7.84719	8.0806	7.66727	7.6061
A_24_P213228		// // // chr7:055799965-055800024	11.5861	11.4832	11.6461	11.3916	0.102895	-0.0600714	0.194465	0.397395	0.580472	0.0670794	1	1	1	0.631495	0.76622	0.159643	11.4565	11.5909	11.4021	11.672	11.7973	11.4691	11.3392	11.5463	11.2893	11.474	11.6931	11.5911
A_24_P221485		// // // chr1:079520790-079520731	7.216	7.15571	7.27549	7.97365	0.0602893	-0.0594909	-0.757658	0.508793	0.841351	0.0444779	1	1	1	0.722874	0.921389	0.117918	6.71111	7.59845	7.15757	6.92655	7.58513	7.31478	7.88554	8.20338	7.83204	7.63383	7.59752	6.41664
A_24_P229726		// // // chr14:059294919-059294858	6.63953	6.57814	6.90685	6.726	0.061383	-0.267321	-0.086471	0.616841	0.0299725	0.371765	1	1	1	0.798027	0.12087	0.527877	6.45876	6.71883	6.55684	7.11819	6.79713	6.80522	6.90678	6.58529	6.68593	6.5867	6.86291	6.46898
A_24_P24002		// // // chr4:076958140-076958081	6.70466	6.7718	6.60593	6.33757	-0.0671421	0.0987325	0.367095	0.712094	0.75194	0.0881632	1	1	1	0.855611	0.871242	0.193799	7.04974	6.26015	7.00552	6.76599	6.14127	6.91053	6.45876	6.09057	6.46337	6.94643	6.47203	6.69553
A_24_P24142		// // // chr2:174162659-174162718	13.8478	14.0937	14.0783	14.1377	-0.245844	-0.230511	-0.289921	0.4339	0.41028	0.258401	1	1	1	0.662827	0.63598	0.412101	13.6967	14.1888	14.3955	13.8784	14.1484	14.2082	13.7678	14.4109	14.2346	14.0734	13.9235	13.5466
A_24_P246692		// // // chr7:135345181-135345240	13.8477	13.0448	12.972	11.589	0.802825	0.875627	2.25867	0.277064	0.185671	0.0112665	1	1	1	0.518584	0.39787	0.0431677	13.0087	15.0165	11.1093	12.0917	14.7142	12.1102	11.0898	12.3897	11.2875	13.3449	14.7589	13.4392
A_24_P24685		// // // chr5:179121278-179121337	8.9884	8.25938	8.34762	8.63431	0.729026	0.640785	0.354092	0.000641544	0.00160326	0.0133269	1	1	1	0.0112599	0.0161161	0.0488284	8.2126	8.39643	8.16909	8.3686	8.43693	8.23731	8.88738	8.80006	8.21549	9.06392	8.72693	9.17436
A_24_P246963		// // // chr12:053126329-053126388	9.05795	9.13409	9.17846	9.14676	-0.0761425	-0.120511	-0.0888098	0.523271	0.210473	0.688766	1	1	1	0.733329	0.429203	0.795921	9.15914	9.17279	9.07035	9.24661	9.12256	9.16622	9.2143	9.2306	8.99539	9.14694	9.05127	8.97564
A_24_P24724		// // // chrX:000970756-000970697	11.6367	11.9169	11.853	11.97	-0.280186	-0.216302	-0.333311	0.00745566	0.0387666	0.00553966	1	1	1	0.0524525	0.143824	0.0258006	12.051	11.8368	11.863	11.8291	11.8646	11.8654	12.1005	11.9748	11.8348	11.6699	11.6594	11.5808
A_24_P24790		// // // chr12:066431181-066431241	16.2211	16.3462	16.2092	16.4235	-0.125148	0.0119038	-0.202413	0.617396	0.75579	0.248246	1	1	1	0.798214	0.873887	0.400868	16.1639	16.2275	16.6473	16.5057	16.3371	15.7847	16.5376	16.1416	16.5913	16.2755	15.9516	16.4362
A_24_P255005		// // // chr17:066122910-066122851	6.48125	6.69222	6.60464	6.80163	-0.210969	-0.123387	-0.320377	0.0563447	0.337962	0.00985125	1	1	1	0.198239	0.568088	0.0391607	6.728	6.74007	6.60858	6.553	6.75872	6.50218	6.88672	6.82523	6.69292	6.4962	6.6868	6.26074
A_24_P255303		// // // chr1:211615949-211616010	11.4683	11.9202	12.6298	13.0332	-0.451844	-1.16143	-1.56486	0.0657214	4.7480268223759e-05	1.76421946035526e-06	1	0.966366	0.0359072	0.218251	0.00171951	0.000124678	11.8618	12.0254	11.8733	12.6649	12.53	12.6945	13.112	12.8745	13.1131	11.7659	10.8933	11.7459
A_24_P255314		// // // chr12:006547844-006547903	10.5865	11.1409	11.3127	11.2388	-0.55435	-0.726213	-0.652281	0.00133957	0.000141337	0.000230387	1	1	1	0.0176012	0.00339626	0.00277952	11.268	11.1391	11.0155	11.3623	11.2259	11.35	11.1284	11.1835	11.4045	10.572	10.2839	10.9036
A_24_P255473		// // // chr21:037667651-037667591	11.3347	11.2746	11.313	11.5344	0.0601244	0.0216852	-0.199632	0.597481	0.978242	0.0279375	1	1	1	0.786072	0.989527	0.0840149	11.0884	11.2756	11.4598	11.2903	11.3089	11.3399	11.5565	11.4251	11.6215	11.2484	11.4172	11.3385
A_24_P255654		// // // chr12:053547983-053548043	11.4933	11.244	11.1559	11.5906	0.249327	0.33745	-0.0972882	0.0439337	0.00476253	0.369459	1	1	1	0.168353	0.0335986	0.525436	11.2674	11.1977	11.2668	10.9593	11.2966	11.2116	11.6094	11.6703	11.4921	11.3973	11.5672	11.5154
A_24_P255845		// // // chr12:016552865-016552804	7.55055	6.77181	7.24505	7.12358	0.778739	0.305501	0.426967	5.16239098155731e-06	0.00927711	0.000930589	0.10507	1	1	0.000625418	0.0535803	0.00720985	6.84105	6.80562	6.66875	7.36049	7.12918	7.24546	7.14169	7.05687	7.17218	7.74739	7.50425	7.4
A_24_P255874		// // // chr6:029894617-029894558	7.75533	7.7048	7.60628	7.98439	0.0505368	0.149054	-0.229058	0.647615	0.24596	0.0431163	1	1	1	0.817628	0.471199	0.115239	7.63769	7.70373	7.77297	7.72189	7.55811	7.53884	8.05167	7.82291	8.0786	7.70729	7.51907	8.03964
A_24_P256037		// // // chr17:025607775-025607836	15.4067	15.4532	15.1813	14.5107	-0.0465236	0.225379	0.896039	0.695669	0.32751	0.000273212	1	1	1	0.845878	0.557856	0.00311812	15.5426	15.1728	15.6443	15.3137	14.8085	15.4218	14.6648	14.1267	14.7404	15.4252	15.1854	15.6095
A_24_P263543		// // // chr10:091738701-091738760	12.8162	12.722	12.4629	12.3481	0.0942146	0.353295	0.468074	0.53153	0.0145074	0.00130572	1	1	1	0.738446	0.0725386	0.0091829	12.7886	12.6711	12.7063	12.6067	12.5163	12.2658	12.5671	12.388	12.0892	12.7916	12.7482	12.9089
A_24_P267686		// // // chr22:019005666-019005607	6.97345	7.01349	6.81302	6.91268	-0.0400346	0.160431	0.060777	0.644331	0.216617	0.913971	1	1	1	0.815809	0.435908	0.949036	6.98609	7.11234	6.94204	6.51555	7.20234	6.72118	6.81105	6.86909	7.05789	6.79754	7.16983	6.95299
A_24_P272073		// // // chr11:031302524-031302465	10.0407	9.31903	10.0738	10.2306	0.721623	-0.033141	-0.189905	0.000729484	0.705751	0.232524	1	1	1	0.0121599	0.845248	0.38311	9.02615	9.79318	9.13777	10.0626	10.1398	10.019	10.2404	10.3257	10.1256	9.82512	10.0579	10.2389
A_24_P272352		// // // chr19:020369737-020369796	10.6308	11.2377	10.5217	11.0787	-0.606832	0.109096	-0.447915	0.000170115	0.259789	0.00189531	1	1	1	0.0049602	0.487213	0.0119096	11.4077	11.0351	11.2701	10.3635	10.5713	10.6304	11.0367	11.0441	11.1554	10.7359	10.6846	10.4719
A_24_P272515		// // // chr2:152042739-152042798	7.94172	7.94055	7.5173	7.6659	0.00117299	0.42442	0.275816	0.87188	0.0335224	0.0603241	1	1	1	0.939289	0.131055	0.147818	7.8801	8.08226	7.85928	7.11819	7.95578	7.47793	7.64559	8.19109	7.16104	8.03492	7.95623	7.83402
A_24_P280897		// // // chr19:034080305-034080246	13.6043	13.7183	13.2985	11.8711	-0.114033	0.305732	1.73318	0.790599	0.467524	0.00363913	1	1	1	0.897438	0.683832	0.0191043	14.1027	13.806	13.2463	12.9151	13.6081	13.3724	10.2807	12.9351	12.3975	13.6206	13.7013	13.4909
A_24_P280926		// // // chr2:026251396-026251337	11.937	11.9146	11.6493	11.6033	0.0223971	0.287724	0.333747	0.667222	0.00456699	0.00252335	1	1	1	0.828957	0.0326262	0.014636	11.8607	11.8683	12.015	11.5654	11.8002	11.5823	11.4719	11.7238	11.6142	12.0429	11.9277	11.8405
A_24_P281643		// // // chr15:022691531-022691468	7.28865	7.04854	7.20556	6.96928	0.240108	0.0830839	0.319363	0.0156503	0.252119	0.00377134	1	1	1	0.085611	0.478494	0.0195959	7.01217	7.16669	6.96676	7.18447	7.27371	7.15851	7.15978	6.86136	6.88672	7.41117	7.28777	7.16701
A_24_P288993		// // // chr4:043901303-043901362	8.5338	8.50941	7.9977	6.5171	0.0243829	0.536096	2.01669	0.949256	0.403784	0.000497873	1	1	1	0.97589	0.630473	0.00470874	8.98216	7.4637	9.08237	8.61915	6.81246	8.56149	6.56424	6.53756	6.44951	8.75569	7.6151	9.2306
A_24_P290263		// // // chrX:047700796-047700736	9.18484	9.43757	9.26909	9.41398	-0.252727	-0.0842457	-0.229136	0.0745274	0.724322	0.269646	1	1	1	0.236495	0.85603	0.424086	9.49393	9.31137	9.5074	9.20783	9.29524	9.30419	9.53191	9.52177	9.18826	9.35251	9.02766	9.17436
A_24_P306469		// // // chr3:143574757-143574698	10.0368	10.6141	10.3503	10.1292	-0.577323	-0.31356	-0.0924139	0.000407946	0.0218173	0.466014	1	1	1	0.00842082	0.0962183	0.612998	10.6674	10.6103	10.5646	10.281	10.4746	10.2954	10.1617	10.277	9.94886	9.84538	10.3898	9.87518
A_24_P306964		// // // chrX:039724756-039724817	11.3921	10.7649	11.4235	10.5579	0.627195	-0.0313581	0.834171	0.437019	0.918034	0.377564	1	1	1	0.664718	0.960284	0.532729	11.599	11.6482	9.04752	11.4584	11.3654	11.4465	8.46444	11.7159	11.4934	11.2417	11.5359	11.3987
A_24_P307065		// // // chr17:074222655-074222596	11.6827	12.0167	11.8524	11.8601	-0.333956	-0.169659	-0.17735	0.0508452	0.411753	0.314518	1	1	1	0.185388	0.636931	0.470482	12.0544	11.8697	12.1259	11.9232	11.8664	11.7675	11.5487	12.0338	11.9977	11.9061	11.6065	11.5356
A_24_P307306		// // // chr1:120139395-120139336	7.07253	7.13143	7.22042	7.37664	-0.0588986	-0.14789	-0.304108	0.937387	0.711509	0.313126	1	1	1	0.970429	0.848154	0.469021	6.4992	7.36159	7.5335	6.76599	7.45461	7.44066	7.35582	7.49428	7.27981	7.1436	7.13304	6.94094
A_24_P307384		// // // chr21:030260173-030260111	6.89556	6.81425	6.89708	6.58039	0.0813092	-0.00151789	0.31517	0.831394	0.682587	0.31873	1	1	1	0.918743	0.830059	0.474707	7.14169	6.35903	6.94204	6.91352	6.67979	7.09793	7.11706	6.36397	6.26015	6.46235	6.71712	7.50722
A_24_P307486		// // // chr6:031487938-031487879	13.5437	13.6358	13.5805	13.347	-0.0920047	-0.0367879	0.196762	0.333284	0.581718	0.608638	1	1	1	0.576176	0.766572	0.732907	13.7514	13.26	13.8959	13.5638	13.419	13.7588	13.2688	13.0786	13.6936	13.3946	13.499	13.7376
A_24_P315444		// // // chr17:016520831-016520769	7.78314	7.53015	7.50783	7.54841	0.252993	0.275311	0.234727	0.0390873	0.0262887	0.0645066	1	1	1	0.157129	0.109845	0.155109	7.53033	7.38753	7.67258	7.46178	7.44545	7.61625	7.50425	7.45139	7.6896	7.88811	7.4749	7.98641
A_24_P316074		// // // chr6:017531580-017531519	15.3258	15.5436	15.4979	15.4337	-0.217796	-0.172127	-0.107953	0.244295	0.311868	0.274689	1	1	1	0.482031	0.540945	0.42999	15.6286	15.3944	15.6076	15.6419	15.2973	15.5545	15.7387	14.8356	15.7268	15.4188	15.2195	15.339
A_24_P32215		// // // chr10:062444634-062444693	6.66739	6.4657	6.49206	6.38083	0.201695	0.175337	0.286564	0.163706	0.122829	0.0460009	1	1	1	0.381018	0.306102	0.121232	6.44071	6.553	6.40338	6.40018	6.79713	6.27885	6.16157	6.59091	6.39	6.5621	6.77178	6.66831
A_24_P323635		// // // chr8:034180714-034180655	11.3166	11.3907	11.211	11.2857	-0.07408	0.105557	0.0308447	0.572672	0.538055	0.531066	1	1	1	0.769249	0.736204	0.66835	11.4463	11.5588	11.1669	11.1809	11.4677	10.9845	11.2799	11.7199	10.8574	11.1447	11.4691	11.3359
A_24_P32766		// // // chr5:068630046-068630107	13.5805	13.416	13.4404	12.6605	0.164484	0.140073	0.919998	0.10673	0.102147	8.81419922689073e-07	1	1	0.0179395	0.295454	0.272411	8.90468380111293e-05	13.4665	13.3616	13.42	13.3616	13.5364	13.4233	12.852	12.4454	12.684	13.6521	13.4569	13.6325
A_24_P332471		// // // chr2:085101956-085102015	14.8724	14.9773	14.7516	14.555	-0.104887	0.120742	0.317347	0.590833	0.706784	0.0683122	1	1	1	0.781779	0.845758	0.161764	14.9468	15.0024	14.9825	14.4348	14.6971	15.1229	14.8172	14.8063	14.0415	14.8004	15.0245	14.7922
A_24_P332482		// // // chr5:078806278-078806337	14.7115	15.0847	14.945	14.9065	-0.37323	-0.233533	-0.194989	0.00791016	0.0450303	0.0915813	1	1	1	0.0542986	0.159475	0.199289	14.8538	15.1104	15.2899	14.9788	14.8538	15.0024	14.8758	14.8969	14.9468	14.7485	14.803	14.5829
A_24_P33552		// // // chr6:133318782-133318723	15.5464	15.6553	15.7296	15.2908	-0.108906	-0.183177	0.255548	0.245992	0.0940743	0.0899756	1	1	1	0.484199	0.257767	0.196636	15.762	15.7542	15.4497	15.7915	15.7847	15.6124	15.4007	15.1329	15.339	15.4378	15.7043	15.497
A_24_P341731		// // // chr22:031552562-031552503	8.30715	8.26311	7.84414	7.59267	0.0440411	0.46301	0.714482	0.881993	0.0297886	0.00675002	1	1	1	0.944551	0.120392	0.0298141	8.13108	8.35193	8.3063	7.21423	8.52119	7.79699	7.79313	7.60286	7.382	8.20047	8.48239	8.23858
A_24_P349547		// // // chr12:079187482-079187421	11.2172	11.0056	11.1392	10.456	0.211608	0.0779878	0.761193	0.207868	0.630594	0.000166554	1	1	1	0.437703	0.797916	0.00221919	11.3354	11.002	10.6793	11.3536	11.0199	11.0441	10.513	10.6585	10.1965	11.3338	11.1168	11.2009
A_24_P349636		// // // chr17:049580097-049580038	15.8163	15.998	15.9338	15.3379	-0.181689	-0.11743	0.478479	0.552548	0.560536	0.22067	1	1	1	0.75431	0.752774	0.36944	16.2202	15.5245	16.2494	16.2615	15.287	16.2529	16.2016	14.4461	15.3659	15.9073	15.4133	16.1284
A_24_P350008		// // // chr7:105460053-105460112	14.4898	15.0191	14.8491	14.7791	-0.529284	-0.35922	-0.289227	0.000844657	0.00741648	0.0209674	1	1	1	0.0132649	0.0457834	0.0681382	15.0245	14.8327	15.2003	14.8416	14.734	14.9715	14.5874	14.874	14.8758	14.1936	14.6903	14.5856
A_24_P350307		// // // chr15:078953807-078953747	14.3938	14.5999	14.3439	14.1598	-0.206094	0.0499312	0.234025	0.370408	0.787542	0.0962594	1	1	1	0.608988	0.892422	0.206554	14.327	14.677	14.7958	14.1011	14.4174	14.5132	14.379	14.4174	13.6831	14.379	14.4549	14.3477
A_24_P358146		// // // chr16:000281399-000281458	6.66639	6.78542	6.72202	6.79026	-0.119029	-0.0556274	-0.123873	0.561672	0.944028	0.4943	1	1	1	0.760542	0.973097	0.637143	6.84105	6.67141	6.8438	6.66431	6.7042	6.79754	6.69248	6.78512	6.89319	6.9402	6.74513	6.31384
A_24_P358205		// // // chr6:010214455-010214395	12.741	13.157	12.6034	12.453	-0.415972	0.137632	0.288022	0.000814686	0.223403	0.0117311	1	1	1	0.0129774	0.444165	0.0445204	13.2402	13.0179	13.2129	12.7219	12.6548	12.4336	12.4175	12.5758	12.3657	12.6536	12.7718	12.7978
A_24_P358305		// // // chr8:070042275-070042336	8.53125	7.96799	8.2812	7.87821	0.563261	0.250044	0.653042	0.0945263	0.417961	0.0213719	1	1	1	0.274176	0.642796	0.0690227	7.85306	8.54021	7.51069	8.44096	8.49582	7.90683	8.43895	8.35737	6.8383	8.56828	8.52242	8.50304
A_24_P366165		// // // chr1:165788611-165788670	14.6094	15.0997	14.8989	15.0078	-0.490317	-0.289484	-0.398431	7.94454307573907e-05	0.0032927	0.000364396	1	1	1	0.00307257	0.026307	0.00381706	15.2061	14.9646	15.1284	15.0058	14.7617	14.9291	15.0083	14.936	15.0791	14.5646	14.6216	14.6419
A_24_P366415		// // // chr2:174350887-174350828	13.8688	13.2457	14.2136	13.9554	0.623155	-0.344759	-0.0865988	0.235351	0.586078	0.899039	1	1	1	0.471373	0.769885	0.939232	14.1536	14.1745	11.409	13.8627	14.4034	14.3747	13.9235	14.0469	13.8959	14.087	14.3048	13.2147
A_24_P366644		// // // chr1:197658626-197658685	6.43201	6.53716	6.47239	6.62434	-0.105149	-0.0403771	-0.192334	0.553979	0.737158	0.315904	1	1	1	0.755453	0.862957	0.471965	6.68899	6.47659	6.44589	6.37975	6.25248	6.78492	6.58998	6.69074	6.59231	6.61088	6.32063	6.36451
A_24_P374973		// // // chr2:203905122-203905181	6.61618	6.61314	6.51376	6.2724	0.00304422	0.102423	0.343785	0.877119	0.286793	0.0380263	1	1	1	0.942282	0.515278	0.10517	6.64597	6.91053	6.28291	6.35903	6.90339	6.27885	6.14892	6.41875	6.24953	6.61825	6.74513	6.48517
A_24_P375599		// // // chr19:030447612-030447552	15.8617	16.1047	15.9632	15.3413	-0.243057	-0.101534	0.520418	0.54976	0.752753	0.0988738	1	1	1	0.752162	0.871886	0.210522	16.657	15.5833	16.0739	16.2529	15.2652	16.3716	15.339	15.1169	15.5679	16.3597	15.1025	16.1228
A_24_P375683		// // // chr3:121213021-121213081	13.2714	13.965	13.5671	13.295	-0.693574	-0.295659	-0.0236065	0.0072623	0.260363	0.45135	1	1	1	0.0513763	0.487863	0.600218	13.992	13.9256	13.9774	13.4909	13.655	13.5553	13.3385	13.7338	12.8127	13.545	13.464	12.8053
A_24_P383330		// // // chr4:189271055-189270996	13.1503	11.8525	11.5939	11.0118	1.2978	1.55647	2.1385	0.136381	0.047166	0.0238596	1	1	1	0.342685	0.164576	0.0748365	10.6303	13.0285	11.8988	9.80099	14.1905	10.7901	9.8083	12.5637	10.6636	12.9227	14.028	12.5004
A_24_P383901		// // // chr22:041470381-041470322	12.7101	12.8845	12.8488	12.3408	-0.174424	-0.138742	0.369202	0.257637	0.464765	0.0314018	1	1	1	0.496891	0.681715	0.0915628	12.8638	12.9241	12.8655	12.7202	13.0362	12.7901	11.8997	12.6692	12.4536	12.6777	12.8422	12.6103
A_24_P384200		// // // chr4:174555262-174555201	6.78654	6.76402	6.54477	6.08052	0.0225223	0.241769	0.706023	0.930783	0.153401	0.00510749	1	1	1	0.967268	0.352709	0.0244021	6.59512	6.99707	6.69987	6.04282	7.08138	6.51012	6.04008	6.11289	6.08859	6.64169	7.08554	6.6324
A_24_P391853		// // // chr2:180679236-180679295	11.4093	11.9063	11.8869	12.1471	-0.496938	-0.477611	-0.73781	0.00695277	0.0105198	0.000426738	1	1	1	0.0498274	0.0582614	0.00424643	11.9758	11.7864	11.9566	11.762	11.8923	12.0065	12.1729	12.1507	12.1178	11.6152	11.6338	10.979
A_24_P401100		// // // chr16:016025917-016025856	15.2536	15.1148	15.148	14.3063	0.138835	0.105553	0.947324	0.770052	0.532438	0.0169629	1	1	1	0.887629	0.732386	0.0584966	15.1655	15.188	14.9908	14.7882	16.2161	14.4398	13.7884	15.8781	13.2522	15.2756	15.2927	15.1924
A_24_P409402		// // // chr5:060686671-060686612	9.5129	8.87991	9.12745	8.05385	0.632989	0.385444	1.45905	0.259695	0.600986	0.0220655	1	1	1	0.499743	0.779675	0.0707354	9.62609	8.03173	8.9819	9.74166	7.83421	9.80648	8.535	7.04104	8.58551	10.0687	8.3912	10.0788
A_24_P409661		// // // chr1:078557627-078557688	9.35133	9.15439	9.53263	9.47133	0.196944	-0.181296	-0.119995	0.0415606	0.0686221	0.141774	1	1	1	0.162858	0.210704	0.270626	9.0583	9.23793	9.16692	9.48392	9.66026	9.4537	9.54654	9.42795	9.43949	9.27548	9.36305	9.41546
A_24_P409824		// // // chr9:101370186-101370247	7.85749	7.04821	7.13558	6.70298	0.809275	0.721902	1.15451	0.0728952	0.080442	0.0146482	1	1	1	0.232943	0.233092	0.0525534	6.70377	7.84249	6.59838	6.44951	8.02699	6.93025	6.08925	7.4797	6.53998	7.39946	8.37378	7.79922
A_24_P409881		// // // chr12:079952631-079952690	12.2518	12.13	12.1209	12.2038	0.121879	0.130944	0.0480217	0.16721	0.221199	0.881787	1	1	1	0.385897	0.44146	0.928308	11.9163	12.2436	12.23	12.1909	12.0899	12.0819	12.1284	12.0886	12.3945	12.3198	12.1635	12.2722
A_24_P41149		// // // chr12:013004509-013004568	11.1668	11.5555	10.9867	10.3185	-0.388658	0.18005	0.848277	0.0122983	0.192228	0.000208654	1	1	1	0.0731678	0.405529	0.00259478	11.5444	11.6557	11.4662	10.8834	11.2799	10.797	10.3501	10.0632	10.5422	10.9868	11.3262	11.1874
A_24_P417606		// // // chr1:237144782-237144841	15.2754	15.4411	15.4205	15.0239	-0.165687	-0.145078	0.251522	0.452288	0.493278	0.341314	1	1	1	0.677019	0.703405	0.497193	15.4561	15.4007	15.4665	15.4638	15.3569	15.4408	14.4934	15.1677	15.4106	15.3853	15.4999	14.941
A_24_P418189		// // // chr11:057344201-057344142	12.0365	12.0072	11.9576	11.3999	0.0293327	0.0789931	0.636689	0.98169	0.920184	0.25387	1	1	1	0.991823	0.96126	0.407044	12.973	11.3186	11.7301	12.6018	10.7831	12.4878	12.1413	10.4298	11.6285	12.3854	11.403	12.3212
A_24_P418536		// // // chr1:119762160-119762099	9.1517	9.10308	9.09869	8.36348	0.0486172	0.0530138	0.788224	0.963108	0.957531	0.00219606	1	1	1	0.981837	0.979722	0.0131964	8.78971	9.33624	9.1833	8.95458	9.30942	9.03206	8.48176	8.22365	8.38501	8.75845	9.3708	9.32585
A_24_P42014		// // // chr6:010119347-010119406	16.102	15.7083	16.0639	15.9252	0.393735	0.0381184	0.176825	0.574491	0.994856	0.779104	1	1	1	0.770417	0.997699	0.861048	16.4741	14.4134	16.2374	16.0954	15.8947	16.2016	16.1965	15.476	16.1031	16.0374	15.9755	16.2931
A_24_P461497		// // // chr19:009629504-009629563	8.86656	8.8902	8.5769	8.77743	-0.0236441	0.28966	0.0891249	0.916756	0.210899	0.64014	1	1	1	0.960735	0.429845	0.75828	8.64551	9.23229	8.79281	8.57999	9.37763	7.77308	8.67857	9.24412	8.40962	8.64664	9.19204	8.761
A_24_P493287		// // // chr16:011931505-011931564	6.54138	6.59248	6.46054	6.51511	-0.0511015	0.0808408	0.0262745	0.991197	0.376597	0.448912	1	1	1	0.996189	0.605752	0.597885	6.61273	6.71883	6.44589	6.34745	6.58106	6.45311	6.30018	6.85514	6.39	6.78492	6.66387	6.17536
A_24_P49597		// // // chr18:057429001-057429060	12.1468	12.4842	12.6001	12.4486	-0.337444	-0.453279	-0.301849	0.0990323	0.0512762	0.114299	1	1	1	0.282194	0.17385	0.232356	12.4826	12.4145	12.5557	12.6718	12.5571	12.5713	12.3695	12.4629	12.5135	11.2067	12.6044	12.6293
A_24_P49687		// // // chr4:062641433-062641374	16.8886	16.9404	16.9832	16.9578	-0.0518472	-0.0946013	-0.0692368	0.703775	0.395996	0.583579	1	1	1	0.850135	0.623189	0.712684	16.9643	16.8073	17.0497	16.9982	16.8954	17.0559	16.9798	16.8954	16.9982	17.0233	16.7738	16.8687
A_24_P499215		// // // chr10:046201957-046201898	7.13896	7.21973	7.1447	7.05245	-0.0807759	-0.00574792	0.0865106	0.412168	0.896433	0.396377	1	1	1	0.645397	0.95081	0.550717	7.29783	7.10171	7.25965	6.91352	7.12273	7.39786	7.11071	7.06161	6.98502	7.10155	7.04906	7.26626
A_24_P50157		// // // chr6:151546913-151546852	15.8102	15.6342	15.9198	15.6454	0.175944	-0.109627	0.164791	0.33741	0.535692	0.408633	1	1	1	0.580401	0.734749	0.56127	15.8226	15.8947	15.1854	15.7723	16.1502	15.8369	15.6023	15.692	15.6419	15.6872	15.986	15.7574
A_24_P504621		// // // chr1:053539284-053539225	7.64567	7.70986	7.80402	7.7925	-0.0641974	-0.158355	-0.146838	0.596704	0.221378	0.124313	1	1	1	0.785557	0.441649	0.246651	7.55559	7.62769	7.9463	7.69407	7.79212	7.92587	7.62267	7.70037	8.05447	7.56169	7.50077	7.87454
A_24_P50554		// // // chr4:057576536-057576595	15.818	16.1332	15.8346	16.0457	-0.315263	-0.0166118	-0.227763	0.0454609	0.988995	0.109935	1	1	1	0.172271	0.99491	0.226377	16.2576	16.0274	16.1146	15.4188	15.9818	16.1031	16.1639	15.8743	16.0989	15.7723	15.859	15.8226
A_24_P518369		// // // chr4:146545763-146545704	7.72232	7.67317	7.65632	7.44316	0.0491578	0.066006	0.279162	0.960551	0.975123	0.30332	1	1	1	0.980987	0.988135	0.459003	7.82589	7.35348	7.84013	7.81292	7.25862	7.89741	7.45679	7.09941	7.77328	7.67743	7.49665	7.99288
A_24_P547010		// // // chr2:139036482-139036541	16.0547	16.3253	16.288	16.3813	-0.270621	-0.233295	-0.326546	0.0189568	0.0237113	0.00442414	1	1	1	0.0970882	0.101986	0.0219889	16.3309	16.2529	16.3923	16.3196	16.1191	16.4253	16.5463	16.1812	16.4163	16.1031	16.0374	16.0236
A_24_P58187		// // // chr11:110659013-110658954	9.09821	9.27831	8.75224	8.67021	-0.180096	0.345976	0.428003	0.514811	0.014959	0.00938254	1	1	1	0.72698	0.0740963	0.0378744	9.24122	9.35454	9.23917	8.4039	9.12853	8.72427	8.53128	8.8432	8.63614	9.39072	9.04961	8.8543
A_24_P58242		// // // chr8:069438016-069437957	9.84434	10.1003	9.51209	8.78706	-0.256002	0.332248	1.05729	0.136929	0.131978	9.61810633061162e-05	1	1	1	0.34288	0.321028	0.00154627	10.222	9.59171	10.4873	9.27341	9.4348	9.82807	8.57278	9.08171	8.70668	9.80618	9.67293	10.0539
A_24_P58647		// // // chr6:015935330-015935391	10.8942	11.4075	12.1291	12.5851	-0.513323	-1.23485	-1.69089	0.01453	4.59922775154867e-06	1.14299476469025e-07	1	0.0936081	0.00232634	0.0816256	0.000490095	3.14369897915415e-05	11.2584	11.6624	11.3018	12.0083	12.1588	12.2201	12.5865	12.551	12.6179	11.0963	10.4972	11.0891
A_24_P58727		// // // chr15:076039248-076039308	14.0664	13.9134	13.7605	13.6072	0.153076	0.305915	0.459212	0.522666	0.20271	0.0758195	1	1	1	0.732885	0.419185	0.173916	14.1484	13.6269	13.9647	13.9309	13.4845	13.8662	14.0609	12.9944	13.7664	14.1652	13.7787	14.2553
A_24_P58894		// // // chr9:023682353-023682412	8.89559	8.75552	8.5542	8.59048	0.140075	0.341394	0.305118	0.377172	0.0381901	0.0813223	1	1	1	0.614029	0.142568	0.183048	8.82284	8.60208	8.84163	8.62875	8.35737	8.67647	8.70035	8.29601	8.77506	8.84708	8.67895	9.16075
A_24_P59247		// // // chr12:005141915-005141856	11.8659	12.4474	11.9215	11.7084	-0.581523	-0.0555822	0.157564	0.0138145	0.933796	0.385484	1	1	1	0.0789571	0.967076	0.540155	12.4634	12.5473	12.3316	11.3818	12.4895	11.8931	11.5632	12.013	11.5489	11.7687	12.1507	11.6783
A_24_P603890		// // // chr6:121975307-121975366	12.6296	12.9799	12.97	13.4831	-0.350289	-0.340354	-0.853483	0.0334917	0.0497912	4.20394564208537e-05	1	1	0.855629	0.141755	0.170363	0.000911983	12.7614	13.0637	13.1147	12.8792	13.1907	12.8401	13.533	13.5948	13.3216	12.7468	12.6866	12.4555
A_24_P606663		// // // chr7:054724304-054724363	12.416	12.7431	11.5626	11.2193	-0.327098	0.853409	1.19676	0.738085	0.332599	0.224986	1	1	1	0.870149	0.562663	0.374297	11.8183	14.7882	11.6228	10.9529	13.2703	10.4647	10.3428	12.6301	10.6849	11.5939	14.6049	11.0493
A_24_P636974		// // // chr7:056435269-056435330	6.6393	6.73811	6.79501	6.71357	-0.0988146	-0.155717	-0.0742763	0.321646	0.085077	0.456633	1	1	1	0.565971	0.241594	0.604792	6.64597	6.70507	6.86329	6.88482	6.72907	6.77116	6.78737	6.66742	6.68593	6.67979	6.63694	6.60116
A_24_P647682		// // // chr7:055714250-055714309	8.87257	9.06096	8.22349	8.50187	-0.188389	0.649079	0.370701	0.497748	0.00457572	0.0232933	1	1	1	0.71333	0.0326656	0.0733996	8.93163	9.06168	9.18957	8.20682	8.54897	7.9147	8.75569	8.81555	7.93437	9.0063	8.70198	8.90944
A_24_P662366		// // // chr11:033258956-033259015	9.48205	9.1834	9.54261	9.02053	0.298648	-0.0605584	0.461512	0.211535	0.480539	0.0750191	1	1	1	0.441894	0.69424	0.172625	8.91108	9.09236	9.54676	9.40469	9.37922	9.84391	8.75224	9.04172	9.26764	9.17747	9.35285	9.91582
A_24_P66838		// // // chr2:206905394-206905453	7.07128	7.30505	7.21492	7.10551	-0.233767	-0.143634	-0.0342307	0.148675	0.21343	0.482764	1	1	1	0.360279	0.432427	0.628161	7.19374	7.15662	7.56479	7.28097	6.88939	7.47439	6.88672	6.98929	7.44053	6.96315	6.87602	7.37468
A_24_P67408		// // // chr1:224044811-224044750	9.8885	10.0464	9.822	10.1994	-0.157936	0.0664932	-0.310941	0.111275	0.342796	0.0135567	1	1	1	0.303061	0.572584	0.0494392	10.0957	9.87453	10.1691	9.73234	9.91341	9.82026	10.2395	10.2541	10.1047	9.95999	9.9346	9.77091
A_24_P67552		// // // chr2:028238959-028238900	9.79957	9.73504	9.14772	9.48997	0.0645329	0.651851	0.309601	0.900961	0.00473006	0.146963	1	1	1	0.953389	0.033439	0.277189	10.0182	9.61	9.57688	9.4694	9.37515	8.5986	9.44868	9.54751	9.47372	9.74498	9.67517	9.97856
A_24_P67681		// // // chr17:040800668-040800727	11.5589	10.701	10.8327	11.4254	0.857877	0.726135	0.13347	2.61032487137018e-05	0.00012596	0.200685	0.531279	1	1	0.00160024	0.00316501	0.345474	10.4639	11.0657	10.5734	10.7371	11.0261	10.735	11.4233	11.555	11.2979	11.6091	11.4012	11.6663
A_24_P67748		// // // chr6:057841725-057841666	8.44156	8.11533	8.09181	7.73661	0.32623	0.349742	0.704944	0.00556968	0.00321174	1.22426123601734e-05	1	1	0.249174	0.0436503	0.0258089	0.000410501	8.21806	8.01797	8.10994	8.2226	8.03818	8.01466	7.79598	7.64615	7.76771	8.62053	8.32765	8.37649
A_24_P704878		// // //	6.43575	6.55272	6.18609	6.36363	-0.116965	0.249659	0.0721194	0.723147	0.170368	0.622422	1	1	1	0.861772	0.37723	0.743869	6.44951	6.63467	6.57398	5.79704	6.32626	6.43499	6.02769	6.6065	6.45671	6.61825	6.66964	6.01938
A_24_P723735		// // // chr16:031613274-031613215	6.63597	6.69557	6.59822	6.55176	-0.0596014	0.0377482	0.0842073	0.526766	0.965605	0.23592	1	1	1	0.735013	0.982992	0.387021	6.67096	6.70507	6.71067	6.553	6.50665	6.735	6.61779	6.71067	6.32682	6.5621	6.621	6.72481
A_24_P739582		// // // chrX:092477455-092477396	6.45174	6.42249	6.35704	6.62719	0.0292563	0.0947016	-0.175445	0.791276	0.477698	0.189361	1	1	1	0.897694	0.691753	0.330992	6.26485	6.56971	6.4329	6.12457	6.45286	6.4937	6.66786	6.70334	6.51037	6.36561	6.58998	6.39965
A_24_P752208		// // // chr15:035590774-035590715	7.36992	7.26452	7.24221	6.94344	0.105406	0.127709	0.42648	0.315247	0.295113	0.00285675	1	1	1	0.558722	0.524397	0.0160042	7.31817	7.12176	7.35361	7.2623	7.06194	7.4024	7.09431	6.751	6.98502	7.51686	7.13304	7.45987
A_24_P75718		// // // chr12:066039961-066039900	8.93272	8.74345	9.03025	8.73842	0.189266	-0.0975308	0.1943	0.0265331	0.386554	0.0391132	1	1	1	0.121442	0.61542	0.107201	8.74522	8.79266	8.69247	8.93228	9.08653	9.07194	8.79814	8.6243	8.79281	8.99025	8.8628	8.9451
A_24_P76078		// // // chr17:027348534-027348475	11.439	11.3608	10.8097	10.6291	0.0782171	0.629298	0.809852	0.994056	0.06837	0.0526403	1	1	1	0.997339	0.210233	0.133756	11.59	10.9997	11.4927	9.81	11.2891	11.33	10.1591	10.7287	10.9997	11.2644	11.4261	11.6264
A_24_P76358		// // // chr10:097354608-097354669	12.7509	12.524	12.5025	11.4132	0.22694	0.248433	1.33776	0.593352	0.452762	0.0191162	1	1	1	0.783634	0.672485	0.0638659	12.5948	13.501	11.4761	11.8686	13.4609	12.1779	10.5098	12.0524	11.6773	12.5574	13.1836	12.5117
A_24_P7934		// // // chr5:017655347-017655288	15.7408	15.8303	15.8182	15.3892	-0.0894875	-0.0774334	0.351556	0.289081	0.44943	0.00139905	1	1	1	0.530203	0.669501	0.0095778	15.9436	15.8155	15.7317	15.9004	15.867	15.6872	15.3822	15.5306	15.2549	15.7109	15.7199	15.7915
A_24_P818268		// // // chr15:074357534-074357593	7.19892	7.08722	6.88148	7.23619	0.111708	0.31744	-0.0372685	0.4212	0.0193431	0.444817	1	1	1	0.651866	0.0883308	0.593993	7.2218	6.94094	7.09892	6.98964	6.74428	6.91053	7.35582	6.98502	7.36774	7.21787	7.23562	7.14329
A_24_P84021		// // // chr4:054442003-054442062	6.64602	6.89555	6.75442	6.92123	-0.249527	-0.108397	-0.275208	0.0278835	0.349647	0.0193956	1	1	1	0.125426	0.579133	0.0645136	6.99141	6.7635	6.93173	6.77343	6.67979	6.81005	6.80562	6.97305	6.98502	6.78492	6.57398	6.57917
A_24_P84048		// // // chr12:062415821-062415761	13.7794	14.5221	14.0926	14.1906	-0.742701	-0.31321	-0.411163	0.00143749	0.166807	0.055503	1	1	1	0.0183777	0.371739	0.139154	14.4435	14.5178	14.6049	13.9503	14.1996	14.1279	14.1772	14.2573	14.1372	14.0827	13.9747	13.2807
A_24_P84508		// // // chr9:006639362-006639423	15.2335	15.8281	15.7844	15.5684	-0.594593	-0.550881	-0.334917	0.269489	0.271916	0.433123	1	1	1	0.510225	0.499305	0.582718	16.3196	15.0143	16.1502	16.2103	14.9788	16.1639	15.8709	14.6888	16.1455	16.0236	15.3419	14.3349
A_24_P84608		// // // chr9:022748048-022748109	8.3325	8.11997	8.34177	8.3587	0.212536	-0.00926368	-0.026196	0.159133	0.991374	0.597702	1	1	1	0.374714	0.996251	0.723851	8.35916	8.14867	7.85208	8.42963	8.29551	8.30017	8.43719	8.60348	8.03543	8.41676	8.23761	8.34314
A_24_P84808		// // // chr19:006593823-006593884	15.4763	15.6445	15.6384	14.9504	-0.168163	-0.162035	0.525966	0.254279	0.330221	0.00316645	1	1	1	0.493218	0.560378	0.0172548	15.933	15.4459	15.5545	15.6872	15.5545	15.6734	15.3137	14.7113	14.8261	15.585	15.3713	15.4727
A_24_P84873		// // // chr5:055571506-055571447	9.9611	9.94064	10.3334	10.5451	0.0204631	-0.372255	-0.584042	0.894603	0.00138405	2.16783072071897e-05	1	1	0.441219	0.949821	0.0146456	0.000593834	9.99036	9.78083	10.0507	10.2274	10.3719	10.4007	10.5469	10.5515	10.537	10.0058	9.93644	9.94108
A_24_P878388		// // // chrX:006907761-006907820	14.3878	14.7447	14.4386	13.5129	-0.356994	-0.0508351	0.874846	0.42157	0.867027	0.0352898	1	1	1	0.652181	0.934389	0.0996881	14.7267	14.6903	14.8172	14.2786	14.704	14.3332	14.1326	14.6216	11.7846	14.0434	14.7164	14.4034
A_24_P92163		// // // chr22:036933622-036933563	7.53796	7.72037	7.51115	7.28246	-0.182415	0.0268059	0.255491	0.35723	0.917015	0.238121	1	1	1	0.598017	0.959908	0.389589	7.99067	7.26333	7.90711	7.79517	7.17421	7.56408	7.34504	6.99637	7.50598	7.76657	7.2664	7.58089
A_24_P92267		// // // chr1:159729165-159729224	7.12593	7.36809	7.17725	7.1191	-0.242166	-0.0513236	0.00682496	0.331333	0.56233	0.755016	1	1	1	0.574547	0.753881	0.844517	7.50449	6.98538	7.61441	7.41487	6.47152	7.64536	7.02884	6.74428	7.58419	7.19543	6.71712	7.46523
A_24_P928604		// // // chr1:033445625-033445684	15.2082	15.6032	15.4602	15.5787	-0.394997	-0.251989	-0.370505	0.0234524	0.150145	0.0495911	1	1	1	0.11197	0.347942	0.128103	15.5929	15.4665	15.7503	15.4163	15.4252	15.5392	15.6629	15.6095	15.4638	15.47	15.2777	14.877
A_24_P93452		// // // chr11:118432021-118432080	12.109	12.3016	12.0522	11.3114	-0.192583	0.0568123	0.79757	0.139285	0.844532	0.000876627	1	1	1	0.346773	0.922887	0.00692624	12.5198	12.3699	12.015	11.7682	12.3011	12.0872	11.2873	11.3478	11.2992	11.8131	12.3605	12.1534
A_32_P10100		// // // chr1:205320559-205320618	13.6324	13.4384	13.5822	13.5663	0.193991	0.0501888	0.0660719	0.10417	0.461803	0.452581	1	1	1	0.291501	0.679272	0.601462	13.5811	13.2175	13.5165	13.5098	13.6521	13.5846	13.5948	13.533	13.571	13.6626	13.4893	13.7451
A_32_P101844		// // // chr3:046065435-046065494	7.91494	7.83589	7.86988	7.8355	0.0790471	0.0450575	0.0794405	0.815315	0.724176	0.593837	1	1	1	0.91006	0.855964	0.721272	8.11011	7.76419	7.63338	8.20682	8.00925	7.39358	7.85714	7.93732	7.71203	7.87492	7.94922	7.92067
A_32_P101860		// // // chr17:041371986-041372045	8.8137	8.81669	8.60952	9.35303	-0.00298489	0.204181	-0.539325	0.838989	0.484084	0.0589746	1	1	1	0.922177	0.697231	0.145281	8.4442	8.92348	9.08237	8.03543	8.46897	9.32416	9.57271	9.04428	9.44208	8.91071	8.7747	8.75569
A_32_P102252		// // // chrX:080185910-080185969	11.1132	10.8558	10.9882	11.3749	0.257399	0.124959	-0.261673	0.0658487	0.347689	0.125175	1	1	1	0.218402	0.577251	0.247902	11.0934	10.7018	10.7721	11.1009	10.834	11.0298	11.5341	11.3728	11.2177	11.2325	10.9833	11.1237
A_32_P113154		// // // chr8:012427883-012427824	13.5367	13.862	12.9086	12.6095	-0.325247	0.628125	0.927222	0.887016	0.311365	0.26398	1	1	1	0.946743	0.540351	0.417985	13.1792	15.287	13.1198	13.3076	15.2293	10.1889	10.8375	14.8212	12.1698	13.4815	13.2552	13.8735
A_32_P125549		// // // chr14:059261717-059261776	15.7894	15.6165	15.6595	14.0098	0.172901	0.129821	1.77957	0.385992	0.406854	8.04337742906553e-07	1	1	0.0163707	0.621944	0.632743	8.48222076755289e-05	15.6966	15.6966	15.4561	15.9789	15.8343	15.1655	13.6425	14.3933	13.9935	15.8057	15.8004	15.762
A_32_P148476		// // // chrX:025664334-025664275	8.1284	7.85957	7.93565	8.22455	0.268829	0.192752	-0.096145	0.138425	0.268059	0.533484	1	1	1	0.345307	0.4955	0.670378	7.67677	7.98053	7.92141	7.76688	8.12536	7.9147	8.28868	8.35366	8.0313	7.85637	8.1379	8.39093
A_32_P152696		// // // chr9:022155709-022155768	12.2964	11.5051	10.9485	10.7795	0.791232	1.34785	1.51682	0.0217859	0.00101889	0.000686778	1	1	1	0.106615	0.0118839	0.00585968	11.4432	12.3771	10.6951	10.2385	11.5	11.1071	10.7398	10.7538	10.845	12.3089	12.2341	12.3461
A_32_P15706		// // // chr7:056443576-056443517	7.76235	7.76896	7.72161	7.82376	-0.00661937	0.0407356	-0.061411	0.71827	0.838601	0.209435	1	1	1	0.859278	0.920011	0.356109	7.68512	7.76055	7.86122	7.86509	7.58513	7.71461	7.84572	7.62701	7.99854	7.55523	7.82986	7.90194
A_32_P18493		// // // chr4:141287624-141287565	15.3561	15.2493	15.5431	15.1419	0.106814	-0.186964	0.214272	0.370425	0.247359	0.152809	1	1	1	0.608988	0.472805	0.284653	15.3492	15.4809	14.9178	15.6318	15.5787	15.4188	14.874	15.3077	15.2439	15.4106	15.3822	15.2756
A_32_P212802		// // // chr7:101995105-101995046	6.99329	7.0124	7.16047	7.02817	-0.0191122	-0.167185	-0.0348882	0.970392	0.120118	0.612899	1	1	1	0.985602	0.302323	0.736701	6.81145	7.25287	6.97287	7.24546	7.18757	7.04838	7.09958	6.98929	6.99566	6.9064	7.12046	6.95299
A_32_P31992		// // // chr1:043369135-043369194	10.1803	10.325	10.8253	10.8154	-0.144721	-0.644972	-0.635138	0.27651	0.000104563	0.000241695	1	1	1	0.517944	0.00285278	0.00285511	10.3706	10.3918	10.2126	10.98	10.8299	10.6659	10.8574	10.9994	10.5895	10.2716	10.1966	10.0728
A_32_P48615		// // // chr15:102277117-102277058	8.8152	8.68995	8.9132	8.06364	0.125252	-0.0980061	0.75156	0.698849	0.298576	0.000979616	1	1	1	0.847478	0.527785	0.00746187	8.5841	8.52377	8.96196	9.00866	8.84109	8.88986	8.10373	7.85286	8.23432	8.51726	8.80662	9.12171
A_32_P53558		// // // chr3:098379592-098379651	7.48527	7.09279	7.47123	7.38667	0.392484	0.0140421	0.0986074	0.00759262	0.945214	0.915061	1	1	1	0.0529853	0.973764	0.949442	7.16041	7.05518	7.06279	7.42014	7.43676	7.55679	7.46625	7.03538	7.65837	7.48223	7.47109	7.50251
A_32_P79115		// // // chr1:149287832-149287773	7.96012	8.10488	8.02513	7.86231	-0.144761	-0.0650175	0.0978055	0.538334	0.705033	0.853314	1	1	1	0.743407	0.844687	0.910008	8.17963	8.06343	8.07158	7.97301	7.81472	8.28767	7.41948	7.85617	8.31128	8.11329	7.9943	7.77277
A_32_P88905		// // // chr13:049549271-049549212	8.12422	8.50306	7.97565	8.15988	-0.378844	0.14857	-0.0356679	0.00593925	0.243063	0.610536	1	1	1	0.0454784	0.468073	0.73469	8.52211	8.34855	8.63851	7.84798	7.89135	8.18761	8.03595	8.11605	8.32765	8.12714	7.93529	8.31021
A_32_P918263		// // // chr7:055706201-055706142	9.35184	9.2764	9.44404	8.8691	0.0754349	-0.0921982	0.482738	0.701719	0.567209	0.0042904	1	1	1	0.84881	0.756712	0.0215634	9.40778	9.26328	9.15815	9.65613	9.3738	9.30219	9.11847	9.10781	8.38103	9.36353	9.27501	9.41698
A_33_P3209055		// // // chr10:094833164-094833223	6.63026	6.59974	6.54503	6.71966	0.0305194	0.0852314	-0.0894005	0.729743	0.250097	0.353358	1	1	1	0.865372	0.476211	0.509666	6.58717	6.60348	6.60858	6.2933	6.72907	6.61273	6.74302	6.65808	6.75789	6.6324	6.53998	6.7184
A_33_P3210069		// // // chr16:033573750-033573809	7.88704	7.8196	7.84266	7.85945	0.0674362	0.0443719	0.0275845	0.561801	0.763282	0.922609	1	1	1	0.760565	0.87749	0.954257	7.84327	7.68051	7.93502	7.75868	7.54574	8.22358	7.77225	7.45846	8.34765	8.26645	7.70124	7.69342
A_33_P3210561		// // // chr2:026363183-026363124	7.38756	7.26013	7.34592	7.03948	0.127429	0.0416399	0.348074	0.175145	0.724751	0.00677429	1	1	1	0.39683	0.856064	0.0298953	7.10155	7.32522	7.35361	7.18447	7.29912	7.55416	6.99354	6.99637	7.12854	7.39946	7.31775	7.44545
A_33_P3210702		// // // chr5:108120723-108120782	14.1438	14.5885	14.0509	14.6511	-0.444668	0.092907	-0.507272	0.00174176	0.280939	0.000543145	1	1	1	0.0209022	0.509213	0.00499983	14.5325	14.476	14.7569	13.8681	14.1279	14.1566	14.7823	14.525	14.6458	14.2229	14.1443	14.0641
A_33_P3210969		// // // chr7:067855975-067855916	7.00446	6.95449	7.00655	6.72766	0.0499763	-0.00208788	0.276806	0.815441	0.917233	0.0458693	1	1	1	0.91006	0.959908	0.120961	7.04974	6.88939	6.92433	6.92655	7.00972	7.08338	6.47101	6.82523	6.88672	6.93358	6.93653	7.14329
A_33_P3211223		// // // chr7:065188547-065188606	6.9085	6.58262	6.4858	6.74447	0.325884	0.422704	0.164037	0.00359832	0.00038558	0.13897	1	1	1	0.0326657	0.00640629	0.266715	6.60395	6.553	6.59091	6.37975	6.51555	6.5621	6.66786	6.74428	6.82125	6.81566	6.96892	6.94094
A_33_P3211834		// // // chr20:001558942-001558883	8.47001	8.31371	8.17649	8.00008	0.156302	0.293524	0.469934	0.791051	0.47751	0.167696	1	1	1	0.897551	0.69164	0.303821	8.12593	8.18993	8.62527	8.2226	7.95922	8.34765	7.96411	7.7813	8.25484	7.95041	8.47747	8.98216
A_33_P3212316		// // // chr2:133110359-133110300	6.52859	6.6783	6.46192	6.32074	-0.149702	0.0666722	0.207857	0.380827	0.60355	0.228484	1	1	1	0.617446	0.780731	0.378544	6.85708	6.32345	6.85436	6.70464	6.31498	6.36616	6.49145	6.03734	6.43343	6.735	6.36561	6.48517
A_33_P3212570		// // // chr16:031214716-031214775	8.45372	8.70045	8.53536	8.42998	-0.24673	-0.0816427	0.0237376	0.254468	0.599599	0.732378	1	1	1	0.493401	0.778542	0.827427	8.26864	8.68186	9.15083	8.29069	8.54336	8.77203	8.16643	8.37105	8.75245	8.21549	8.30059	8.84507
A_33_P3212704		// // // chr19:058152352-058152293	8.05049	7.41667	7.73779	7.8045	0.633816	0.312703	0.245994	0.00712952	0.166571	0.483041	1	1	1	0.0506504	0.371519	0.628401	7.11933	7.86693	7.26377	7.49653	7.8843	7.83253	7.46625	7.83599	8.11125	7.85996	8.22463	8.06688
A_33_P3212839		// // // chr1:045425008-045425067	10.6712	10.1502	10.8308	10.415	0.521026	-0.159513	0.256261	0.000255378	0.254397	0.0115466	1	1	1	0.00633188	0.481025	0.0439842	10.2052	10.2727	9.97274	10.8211	10.9963	10.6749	10.5172	10.5029	10.2249	10.7012	10.6655	10.647
A_33_P3213134		// // // chr14:105059131-105059190	9.0313	8.92052	9.41635	9.39404	0.110771	-0.385054	-0.362746	0.932497	0.269158	0.250912	1	1	1	0.968047	0.496273	0.403892	7.95496	9.80189	9.00472	9.37922	9.77116	9.09866	9.1247	9.70402	9.3534	8.03492	9.80205	9.25692
A_33_P3213518		// // // chr11:033903794-033903735	8.82671	9.15373	9.05555	8.05702	-0.327025	-0.228842	0.769694	0.0687632	0.264841	0.00722912	1	1	1	0.224141	0.492716	0.0313358	9.7057	8.88691	8.8686	9.32722	9.15297	8.68647	8.09436	7.98597	8.09072	8.6066	8.96864	8.90489
A_33_P3213561		// // // chr15:043423828-043423887	8.73943	8.62664	8.68515	8.33769	0.112788	0.0542817	0.401741	0.606353	0.793702	0.0108152	1	1	1	0.792316	0.895814	0.0419278	8.73033	8.57479	8.57479	8.61571	8.7351	8.70463	8.02777	8.68986	8.29544	8.58633	8.64978	8.98216
A_33_P3213712		// // // chr12:133324175-133324116	6.54002	6.55107	6.52932	6.20826	-0.0110503	0.0107045	0.33176	0.775495	0.89841	0.00625248	1	1	1	0.890422	0.951285	0.0281978	6.66476	6.56971	6.41875	6.57161	6.46286	6.55348	6.06588	6.2513	6.3076	6.4962	6.58388	6.53998
A_33_P3213992		// // // chr11:047863643-047863702	6.5179	6.22823	6.44628	6.62712	0.289669	0.0716166	-0.109222	0.0285894	0.815628	0.111037	1	1	1	0.127605	0.908221	0.22799	6.26485	6.27856	6.14127	6.45774	6.35573	6.52537	6.47101	6.6007	6.80965	6.38354	6.621	6.54916
A_33_P3214179		// // // chr22:029280309-029280368	8.21618	8.03655	8.44437	8.14724	0.179636	-0.228186	0.0689464	0.0819065	0.045597	0.711333	1	1	1	0.250684	0.160838	0.812572	7.94767	8.25852	7.90345	8.40071	8.51591	8.41649	8.26065	8.01047	8.17058	8.14318	8.18405	8.32132
A_33_P3214284		// // // chr17:016931508-016931567	6.48207	6.443	6.38633	6.28814	0.0390666	0.0957405	0.193922	0.781777	0.455414	0.131933	1	1	1	0.893604	0.674321	0.25696	6.66476	6.19272	6.47152	6.2933	6.29502	6.57066	6.47101	6.19087	6.20255	6.64169	6.10898	6.69553
A_33_P3215383		// // // chr22:020712720-020712779	6.96646	6.98051	6.8959	6.75036	-0.0140491	0.0705619	0.216102	0.914785	0.471533	0.142471	1	1	1	0.95989	0.687225	0.27128	6.99848	6.88939	7.05365	6.66431	6.88424	7.13913	6.9588	6.47101	6.82125	7.14774	6.87102	6.88061
A_33_P3215452		// // // chr12:011325867-011325926	7.18866	7.44221	7.21104	7.53402	-0.253555	-0.022385	-0.345358	0.0279803	0.780867	0.00435587	1	1	1	0.125769	0.888075	0.0217398	7.53033	7.47109	7.32522	7.33586	7.06194	7.23532	7.53033	7.54139	7.53033	7.29597	7.08554	7.18447
A_33_P3216053		// // // chr4:132778520-132778461	7.62813	7.40719	7.44404	7.16541	0.220942	0.18409	0.462716	0.0770531	0.0964605	0.000796278	1	1	1	0.241012	0.262152	0.00648525	7.53033	7.38753	7.30369	7.59752	7.49927	7.23532	7.33698	7.20845	6.95081	7.75169	7.64694	7.48575
A_33_P3216192		// // // chr14:064034968-064035027	9.25179	9.9154	9.67169	8.58626	-0.663607	-0.419899	0.665527	0.214535	0.349206	0.350523	1	1	1	0.445487	0.578913	0.506906	10.1838	8.99662	10.5657	10.0298	8.68625	10.299	8.34689	7.67985	9.73205	9.78758	9.04565	8.92214
A_33_P3216267		// // // chr20:062922409-062922350	7.31281	7.34575	7.60752	7.5259	-0.0329358	-0.29471	-0.213086	0.62376	0.119822	0.134479	1	1	1	0.802947	0.301972	0.260523	7.04974	7.50251	7.485	7.57156	7.89135	7.35967	7.47857	7.54139	7.55775	6.82921	7.63383	7.4754
A_33_P3216487		// // // chr11:111329097-111329156	7.96822	7.86606	7.94671	7.92475	0.102166	0.0215112	0.0434686	0.338332	0.817608	0.78662	1	1	1	0.581207	0.90875	0.86555	7.78978	8.02751	7.78089	7.91349	8.09105	7.8356	7.85714	8.01047	7.90665	7.86277	8.10651	7.93539
A_33_P3216718		// // // chr1:213602110-213602051	7.31233	7.30606	7.28202	7.349	0.00626015	0.0303048	-0.0366767	0.853033	0.866122	0.668044	1	1	1	0.929332	0.934157	0.779628	7.00692	6.90264	8.00864	6.85475	7.08138	7.90993	7.04668	7.32775	7.67258	7.00762	7.02365	7.90571
A_33_P3217491		// // // chrUn_gl000212:000061382-000061441	6.57922	6.60779	6.51834	6.52763	-0.0285706	0.0608766	0.0515855	0.894684	0.345381	0.374303	1	1	1	0.949821	0.575202	0.53023	6.48064	6.61962	6.7231	6.4977	6.64597	6.41135	6.45876	6.66742	6.45671	6.60302	6.53998	6.59465
A_33_P3218118		// // // chr22:019019100-019019041	7.84181	7.73825	8.06884	8.24896	0.10356	-0.227033	-0.407147	0.54823	0.191126	0.0256797	1	1	1	0.750883	0.404448	0.0789626	7.50077	8.0082	7.70578	8.45194	7.8081	7.94648	8.55443	7.70665	8.48579	7.7913	8.0178	7.71633
A_33_P3218564		// // // chr14:019625495-019625436	13.5409	12.6606	13.411	13.4907	0.880379	0.129957	0.0501859	0.0208965	0.802526	0.919082	1	1	1	0.103582	0.90051	0.952011	11.4266	13.4312	13.1238	13.4243	13.414	13.3946	13.6282	13.4621	13.3819	13.3746	13.6887	13.5595
A_33_P3218741		// // // chr15:089346503-089346562	14.3374	14.3589	14.1968	13.7875	-0.021463	0.140661	0.549915	0.97729	0.585909	0.0234832	1	1	1	0.989939	0.769807	0.0738838	14.5107	14.3048	14.2612	14.6274	14.0815	13.8814	14.4518	13.8662	13.0446	14.6049	14.4174	13.99
A_33_P3219105		// // // chr1:040598754-040598813	11.5357	11.2706	11.9118	11.7835	0.265182	-0.376018	-0.247733	0.17775	0.162131	0.167094	1	1	1	0.400289	0.365432	0.303162	10.9635	11.7003	11.1479	11.6892	11.8816	12.1645	12.2085	11.0604	12.0816	11.6459	11.5609	11.4005
A_33_P3219138		// // // chr3:124129168-124129227	7.02482	6.96104	7.01104	7.04064	0.0637802	0.0137891	-0.0158193	0.819392	0.828804	0.523915	1	1	1	0.912244	0.915278	0.662519	6.97323	6.74007	7.16983	7.00341	6.83396	7.19574	6.94643	6.88672	7.28878	6.92915	6.86291	7.28242
A_33_P3219286		// // // chr1:249141984-249141925	6.55521	6.66696	6.53337	6.39564	-0.111749	0.0218399	0.159567	0.53266	0.782396	0.420249	1	1	1	0.739259	0.889118	0.571517	6.97323	6.32345	6.7042	6.62739	6.39591	6.57681	6.43134	6.13551	6.62008	6.74765	6.17286	6.74513
A_33_P3219454		// // // chr21:047488450-047488509	13.8347	13.7454	14.0901	13.9865	0.0893016	-0.255322	-0.151815	0.535623	0.0196942	0.2503	1	1	1	0.741485	0.0894325	0.40319	13.8141	13.6856	13.7365	14.0758	14.0528	14.1416	14.1843	13.9935	13.7818	13.7771	13.8784	13.8487
A_33_P3220853		// // // chr2:213698031-213698090	6.67282	6.61831	6.691	6.58647	0.0545063	-0.018181	0.0863481	0.586826	0.963059	0.257271	1	1	1	0.779641	0.98236	0.410815	6.64597	6.67141	6.53756	6.74806	6.80643	6.5185	6.64282	6.64507	6.47152	6.64867	6.74513	6.62466
A_33_P3220994		// // // chr6:026869979-026870038	6.92348	7.11879	6.89629	6.72183	-0.195318	0.0271829	0.201649	0.240508	0.929219	0.290688	1	1	1	0.477473	0.965262	0.446819	7.29209	6.71883	7.34546	7.00955	6.71926	6.96007	7.14743	6.32513	6.69292	7.00762	6.78492	6.97789
A_33_P3221055		// // // chr7:045828566-045828625	6.7494	6.82775	6.75691	6.6036	-0.0783443	-0.00750771	0.145799	0.267538	0.8726	0.274818	1	1	1	0.508327	0.937007	0.430028	6.91165	6.72779	6.8438	6.67251	6.9786	6.61962	6.63331	6.52928	6.64822	6.66564	6.82802	6.75455
A_33_P3221384		// // // chr2:133033186-133033245	7.28083	7.12332	7.22932	7.36456	0.157506	0.0515066	-0.083735	0.17944	0.972311	0.258063	1	1	1	0.402617	0.986365	0.411692	7.21665	7.18044	6.97287	7.28097	7.06194	7.34504	7.46625	7.23801	7.38941	7.20966	7.31775	7.31506
A_33_P3221708		// // // chr2:017567634-017567693	11.2226	11.3307	11.6123	11.2176	-0.10805	-0.389646	0.00499708	0.524717	0.0995122	0.582209	1	1	1	0.734041	0.2678	0.711608	11.3403	11.2584	11.3933	11.6533	11.5144	11.6691	11.6082	11.6036	10.4411	10.9677	11.3485	11.3516
A_33_P3221793		// // // chrX:137793871-137793812	7.15424	6.94185	6.98048	7.12324	0.212394	0.17376	0.0310053	0.122728	0.216513	0.765279	1	1	1	0.321331	0.435787	0.851598	6.81145	7.0611	6.95299	6.74806	7.07454	7.11884	7.03538	7.29826	7.03607	7.02815	7.29769	7.13689
A_33_P3222243		// // // chr2:130893903-130893962	7.59404	7.60409	7.51674	7.16781	-0.0100542	0.0772936	0.426226	0.933857	0.472646	0.00673278	1	1	1	0.968597	0.688059	0.0297716	7.75868	7.74435	7.30925	7.68029	7.62107	7.24887	7.22512	7.11006	7.16826	7.59472	7.65926	7.52814
A_33_P3222664		// // // chr6:029800627-029800568	9.24326	10.0918	8.85298	9.50371	-0.848557	0.390286	-0.260448	0.0048241	0.0685392	0.254216	1	1	1	0.0397192	0.210595	0.407438	10.0648	10.0463	10.1643	9.1243	8.98901	8.44562	9.50374	9.33537	9.67202	9.55517	9.58717	8.58745
A_33_P3223111		// // // chr1:109553593-109553534	7.48971	7.40082	7.72946	7.38985	0.0888842	-0.239756	0.0998575	0.429291	0.0579103	0.261555	1	1	1	0.658438	0.188282	0.415374	7.39492	7.4939	7.31365	7.85637	7.8469	7.48512	7.41487	7.50151	7.25317	7.43845	7.46778	7.56289
A_33_P3223869		// // // chr2:085329585-085329526	11.8595	11.6576	11.4486	11.5786	0.201944	0.410906	0.280963	0.342058	0.038001	0.171418	1	1	1	0.584489	0.142226	0.308558	11.6182	11.6728	11.6818	10.9008	11.6809	11.7642	11.5796	11.5765	11.5796	11.711	11.8211	12.0466
A_33_P3224800		// // // chr7:074580977-074580918	8.28383	10.0733	8.66632	10.6353	-1.78947	-0.382493	-2.35149	5.3061688623045e-07	0.0399521	3.25213446273401e-08	0.0107996	1	0.000661907	0.000168744	0.146774	1.89116264914358e-05	10.0186	9.79562	10.4057	9.01391	8.56119	8.42386	10.5216	10.8408	10.5435	8.15714	8.60909	8.08526
A_33_P3224971		// // // chr3:075789929-075789988	10.3958	9.90742	10.0555	9.35926	0.488411	0.340365	1.03658	0.448573	0.702648	0.120081	1	1	1	0.673637	0.843028	0.240789	10.6226	8.81515	10.2846	10.3533	8.694	11.1191	10.4968	8.00452	9.57641	11.0555	9.30494	10.827
A_33_P3225011		// // // chr7:100491317-100491376	6.81025	6.66202	6.52562	6.72494	0.148226	0.284623	0.0853103	0.321652	0.136437	0.385094	1	1	1	0.565971	0.327985	0.539943	6.79673	6.61962	6.56971	6.81125	6.1323	6.63331	6.72949	6.82523	6.62008	6.83475	6.85592	6.74007
A_33_P3225572		// // // chr7:027278509-027278450	12.049	12.3412	12.0416	12.1058	-0.292202	0.00736906	-0.056792	0.389604	0.798076	0.871318	1	1	1	0.624231	0.898161	0.922052	12.5276	12.28	12.216	11.7488	12.0827	12.2934	12.1887	11.8945	12.2341	12.462	12.4863	11.1986
A_33_P3225983		// // // chr2:096548086-096548027	9.79359	9.77783	9.07722	8.63901	0.0157542	0.716363	1.15458	0.907993	0.0600436	0.0187955	1	1	1	0.95669	0.192725	0.0630949	9.94493	9.5964	9.79216	9.71162	9.60535	7.9147	8.83459	8.21123	8.8712	9.61265	9.64772	10.1204
A_33_P3226070		// // // chr4:001548896-001548955	7.26607	7.11935	7.27373	7.115	0.14672	-0.00765778	0.151071	0.298926	0.995152	0.523145	1	1	1	0.540997	0.997799	0.66208	6.79673	7.37468	7.18664	7.36049	7.32156	7.13913	7.21998	6.93745	7.18757	7.33251	7.62347	6.84223
A_33_P3226105		// // // chr22:020475280-020475221	6.8034	6.74208	6.85276	6.96462	0.061322	-0.0493642	-0.161225	0.549941	0.65418	0.213966	1	1	1	0.752215	0.813151	0.361764	6.53707	6.67979	7.00937	6.98502	6.52488	7.04838	6.83396	6.74428	7.31563	6.91689	6.56638	6.92692
A_33_P3226492		// // // chr3:128532812-128532753	7.34055	7.34499	7.44952	7.48271	-0.00443945	-0.108975	-0.142162	0.886362	0.307771	0.155259	1	1	1	0.946243	0.537054	0.287768	7.42802	7.33586	7.27108	7.56336	7.38281	7.4024	7.4483	7.45422	7.54561	7.46485	7.32747	7.22933
A_33_P3226565		// // // chr10:093669067-093669126	6.69941	6.67603	6.79138	6.60629	0.0233833	-0.0919725	0.093119	0.879498	0.520837	0.421738	1	1	1	0.943369	0.723491	0.572814	6.56162	6.78492	6.68154	6.78308	6.98573	6.60534	6.40976	6.83751	6.57161	6.59465	6.77877	6.72481
A_33_P3226788		// // // chr7:006928851-006928792	8.85794	9.01742	9.24291	8.35399	-0.159482	-0.384974	0.503948	0.308148	0.0102247	0.00406349	1	1	1	0.551022	0.0571084	0.0207227	9.12595	8.98901	8.9373	9.30369	8.80531	9.61974	8.42583	8.36443	8.27171	8.91576	8.95771	8.70035
A_33_P3227010		// // // chr2:073114234-073114175	6.68571	6.66347	6.62156	6.5615	0.022237	0.0641543	0.124216	0.816332	0.50852	0.0864955	1	1	1	0.9106	0.714917	0.19102	6.63558	6.64417	6.71067	6.6545	6.59744	6.61273	6.66031	6.6007	6.42348	6.66564	6.63694	6.75455
A_33_P3227212		// // // chr1:119976895-119976836	6.35412	6.61317	6.51125	6.52253	-0.259044	-0.157122	-0.168401	0.0131619	0.0990092	0.141299	1	1	1	0.0763637	0.266764	0.270059	6.58717	6.66564	6.5867	6.41875	6.54433	6.57066	6.51012	6.65808	6.39938	6.34801	6.45363	6.26074
A_33_P3227556		// // // chr5:000668788-000668847	7.60653	7.55323	7.48806	7.40642	0.0533051	0.118469	0.200112	0.683622	0.326293	0.335367	1	1	1	0.838124	0.556573	0.491554	7.46867	7.73422	7.45679	7.60193	7.8081	7.05416	7.08338	7.5686	7.56729	7.58407	7.55019	7.68534
A_33_P3227703		// // // chr22:024820118-024820059	7.86413	7.4146	7.69777	7.39675	0.449534	0.16636	0.467378	0.194325	0.472295	0.13567	1	1	1	0.4208	0.687722	0.262057	7.50449	8.38798	6.35132	7.42579	8.36183	7.30569	7.12757	8.16344	6.89924	8.04058	8.33213	7.21968
A_33_P3229022		// // // chr11:018616720-018616661	10.9426	11.1063	9.75232	10.9135	-0.163697	1.19029	0.0291398	0.223151	4.38804721004882e-06	0.443431	1	0.0893099	1	0.456415	0.000475053	0.592668	11.2727	10.9847	11.0615	9.81809	9.6186	9.82026	11.1732	11.0226	10.5445	10.951	10.9758	10.9011
A_33_P3229390		// // // chr15:089061422-089061481	9.88345	10.0804	10.08	10.2013	-0.196984	-0.196534	-0.317878	0.368425	0.517557	0.153485	1	1	1	0.607223	0.721275	0.285546	10.1409	10.1907	9.90969	9.61354	10.4333	10.1931	9.92561	10.4439	10.2345	9.93232	10.2203	9.49777
A_33_P3229527		// // // chr17:058073036-058072977	7.29216	7.39242	7.22672	7.44965	-0.100268	0.06544	-0.157495	0.261423	0.454266	0.0788582	1	1	1	0.501437	0.673257	0.17887	7.35113	7.45499	7.37115	7.33586	7.24635	7.09793	7.52349	7.42854	7.39692	7.26523	7.30711	7.30412
A_33_P3229587		// // // chr21:015137101-015137160	6.87018	6.64545	6.92668	6.92831	0.22473	-0.0564976	-0.058131	0.0197963	0.594017	0.80327	1	1	1	0.099954	0.775449	0.876244	6.65495	6.71883	6.56257	6.88958	7.00411	6.88634	6.9786	7.03538	6.77095	6.85942	6.88977	6.86136
A_33_P3229958		// // // chr5:178507837-178507778	6.59064	6.66829	6.44812	6.56794	-0.0776492	0.14252	0.0227006	0.811602	0.130065	0.596458	1	1	1	0.908329	0.318023	0.723018	6.64597	6.78492	6.57398	6.45774	6.3765	6.51012	6.5283	6.56971	6.6058	6.74765	6.34911	6.67516
A_33_P3230073		// // // chr1:166717778-166717837	12.9486	12.8272	13.1216	12.2044	0.121387	-0.172995	0.74425	0.792268	0.663473	0.0876114	1	1	1	0.898093	0.818235	0.192899	13.1948	13.7245	11.5624	12.9034	13.5938	12.8677	12.3328	12.2984	11.9819	12.6498	13.4407	12.7554
A_33_P3231005		// // // chr7:097513693-097513752	14.135	14.0241	13.9939	13.1908	0.110831	0.141079	0.944134	0.8442	0.582176	0.000491602	1	1	1	0.924654	0.766779	0.00466896	14.2734	13.9535	13.8456	14.1255	14.0258	13.8304	13.0768	13.0112	13.4845	13.8681	14.1372	14.3996
A_33_P3231242		// // // chr2:170933793-170933734	13.1073	13.3983	13.4183	13.3643	-0.290993	-0.311009	-0.256976	0.00633148	0.0057384	0.00956419	1	1	1	0.0472377	0.0381804	0.0384248	13.5123	13.2033	13.4793	13.429	13.3563	13.4697	13.4233	13.2056	13.464	13.1167	13.162	13.0433
A_33_P3231677		// // // chr2:000874677-000874618	8.34067	8.24043	8.3036	8.08297	0.10024	0.0370681	0.257697	0.310424	0.697564	0.0531473	1	1	1	0.553341	0.839742	0.134742	8.30858	8.33577	8.07693	8.44342	8.28464	8.18273	8.13886	7.92011	8.18993	8.3995	8.41187	8.21062
A_33_P3232544		// // //	8.78524	9.0697	8.40065	9.04577	-0.284453	0.384591	-0.260531	0.261398	0.0330407	0.36866	1	1	1	0.501436	0.129697	0.524746	8.93918	9.04676	9.22315	8.57112	8.86106	7.76977	9.24716	9.05365	8.83651	8.92923	8.68559	8.74091
A_33_P3232682		// // // chr9:068410454-068410395	7.00647	7.29352	7.15431	7.06454	-0.287049	-0.147847	-0.0580686	0.0817435	0.457071	0.798685	1	1	1	0.250502	0.675913	0.873537	7.24873	7.48726	7.14456	7.1436	7.38281	6.93653	7.15441	7.11006	6.92915	7.06245	7.31775	6.6392
A_33_P3233000		// // // chr1:142852728-142852669	7.83258	7.47014	7.55429	7.18011	0.362445	0.278293	0.652474	0.0561176	0.0892138	0.000877715	1	1	1	0.197691	0.248701	0.00692945	7.85306	7.33586	7.22149	7.59262	7.58513	7.48512	7.41064	7.03538	7.09431	7.7913	7.80074	7.90571
A_33_P3233030		// // // chr6:019144246-019144305	12.8385	13.1661	12.5555	11.8001	-0.327598	0.283003	1.03843	0.142241	0.213607	0.000286802	1	1	1	0.35121	0.432506	0.00322144	13.2382	13.0924	13.1677	13.0356	12.5967	12.0342	11.4779	12.2754	11.6469	12.8143	12.8512	12.85
A_33_P3233731		// // // chr1:230141917-230141976	6.64322	6.71511	6.77093	6.78227	-0.0718806	-0.127708	-0.139043	0.416275	0.154103	0.0916798	1	1	1	0.648188	0.353881	0.199461	6.68899	6.67141	6.78492	6.75726	6.66919	6.88634	6.56424	6.79754	6.98502	6.5554	6.6058	6.76847
A_33_P3233953		// // // chr9:138153022-138153081	11.2713	11.2365	11.5925	11.0136	0.0347586	-0.321241	0.257736	0.789663	0.308516	0.396489	1	1	1	0.897125	0.537789	0.550784	11.2241	11.3231	11.1624	11.2232	12.2036	11.3508	10.5903	11.8172	10.6331	10.6936	11.7462	11.3741
A_33_P3234088		// // // chr3:156881213-156881154	6.55637	6.62313	6.54138	6.56414	-0.0667544	0.0149945	-0.0077649	0.357518	0.599728	0.462824	1	1	1	0.598241	0.778609	0.610252	6.63558	6.56971	6.66409	6.57161	6.40498	6.64755	6.56424	6.43525	6.69292	6.17785	6.55732	6.93395
A_33_P3234377		// // // chr8:130877276-130877335	11.5395	11.7721	11.3719	10.9593	-0.232626	0.167611	0.5802	0.133603	0.642163	0.00393913	1	1	1	0.338168	0.805791	0.0202459	11.9158	11.8141	11.5865	11.3604	11.2591	11.4962	11.0718	11.2767	10.5294	11.274	11.6353	11.7092
A_33_P3234540		// // // chr16:002390856-002390915	12.2644	12.1028	12.0754	11.8802	0.161563	0.18899	0.384183	0.830849	0.731199	0.766576	1	1	1	0.918743	0.859939	0.852481	11.9048	12.2786	12.125	12.2557	12.2702	11.7003	12.1344	11.1351	12.3711	11.6531	12.419	12.721
A_33_P3234641		// // // chr2:208519556-208519615	16.1647	16.5749	16.2733	16.3876	-0.410253	-0.108584	-0.222938	0.00350895	0.413137	0.101137	1	1	1	0.0322282	0.638162	0.213709	16.6186	16.3665	16.7397	16.2016	16.1965	16.4218	16.2804	16.4512	16.4314	16.3087	16.1284	16.0569
A_33_P3235184		// // // chr17:015347334-015347393	9.9863	10.3169	8.50875	9.38338	-0.330586	1.47755	0.602922	0.535038	0.00239175	0.177234	1	1	1	0.741093	0.0211465	0.315457	10.3343	10.3973	10.219	7.60193	10.3259	7.59845	9.02909	9.86272	9.25832	10.1746	10.4115	9.37281
A_33_P3235360		// // // chr16:005312247-005312188	7.20165	7.28837	7.20323	7.26428	-0.0867195	-0.00157456	-0.0626284	0.314546	0.579846	0.432181	1	1	1	0.558002	0.765752	0.582028	7.33027	7.22119	7.31365	7.37142	6.9786	7.25965	7.12111	7.33586	7.33586	7.07738	7.12757	7.4
A_33_P3235491		// // // chr22:029877703-029877644	7.50919	7.48728	7.3977	7.65553	0.0219047	0.111488	-0.146348	0.884714	0.396552	0.201022	1	1	1	0.945774	0.623731	0.34591	7.64446	7.44623	7.37115	7.20906	7.35623	7.62781	7.76605	7.44416	7.75639	7.53642	7.34837	7.64277
A_33_P3235521		// // // chr17:044171979-044171920	6.61407	6.69513	6.64531	6.52817	-0.0810597	-0.0312429	0.0858975	0.254362	0.761783	0.267702	1	1	1	0.493333	0.876796	0.421804	6.87102	6.52145	6.69292	6.69662	6.6545	6.58482	6.54433	6.57681	6.46337	6.61825	6.59931	6.62466
A_33_P3235831		// // // chr10:065187765-065187824	7.4809	7.36118	6.95806	7.77385	0.119719	0.522833	-0.292954	0.336348	0.000994699	0.0188227	1	1	1	0.579063	0.0117299	0.0631326	7.23443	7.45499	7.39411	6.71497	7.05144	7.10777	7.78283	7.73062	7.8081	7.42697	7.67985	7.33586
A_33_P3236778		// // // chr15:042302490-042302549	6.70231	6.49723	6.62162	6.69009	0.205079	0.08069	0.0122191	0.0687217	0.537606	0.891164	1	1	1	0.224113	0.736035	0.933978	6.41029	6.53707	6.54433	6.51555	6.64597	6.70334	6.56424	6.76764	6.73839	6.56971	6.70247	6.83475
A_33_P3237344		// // // chr19:055975136-055975077	6.78431	6.66185	6.71315	6.58867	0.122452	0.0711562	0.195639	0.443858	0.804762	0.213807	1	1	1	0.669968	0.901583	0.361581	6.27827	6.86349	6.8438	6.78982	6.75872	6.59091	6.56424	6.78512	6.41664	6.61825	6.9946	6.74007
A_33_P3238461		// // // chr2:016010261-016010320	16.3773	16.3691	16.3092	16.3386	0.00819133	0.0681276	0.0386775	0.954172	0.608259	0.720899	1	1	1	0.978037	0.783931	0.819124	16.3087	16.5913	16.2072	16.4061	16.4398	16.0816	16.1594	16.5913	16.2651	16.2615	16.4541	16.4163
A_33_P3238944		// // // chr7:142494285-142494226	7.06992	6.99423	7.0409	6.84168	0.075688	0.029017	0.228237	0.473454	0.582168	0.0364208	1	1	1	0.694051	0.766779	0.102042	6.98609	7.08271	6.9139	6.99707	7.22225	6.90339	6.58388	7.19605	6.74513	7.09563	7.03676	7.07738
A_33_P3239102		// // // chr15:082927851-082927792	10.5075	10.3567	10.3069	10.4256	0.1508	0.200585	0.0819295	0.642074	0.39592	0.671168	1	1	1	0.814315	0.623144	0.782206	10.2065	11.0145	9.84915	9.97753	11.1258	9.81747	10.3103	10.9795	9.98692	10.2284	10.9539	10.3403
A_33_P3239184		// // // chr19:011697228-011697287	11.4533	11.88	11.4049	11.3678	-0.426777	0.048388	0.0854977	0.000985704	0.412097	0.347878	1	1	1	0.0146975	0.637197	0.504191	11.93	11.7843	11.9259	11.2395	11.6091	11.366	11.4419	11.3599	11.3016	11.4779	11.5765	11.3054
A_33_P3239195		// // // chr10:126855412-126855471	10.4782	10.7395	10.3234	9.84627	-0.261291	0.15479	0.631942	0.00259259	0.0599893	1.82809219108707e-06	1	1	0.0372072	0.0265764	0.192611	0.000127347	10.7978	10.6469	10.7738	10.3652	10.3365	10.2686	9.85295	9.84521	9.84066	10.4547	10.4948	10.4852
A_33_P3239414		// // // chr7:075991105-075991164	14.3905	14.2362	14.2862	14.1624	0.154347	0.104344	0.228147	0.254108	0.330035	0.0329061	1	1	1	0.493178	0.560281	0.0946368	14.1858	14.2882	14.2346	14.1547	14.4821	14.2217	14.2151	14.3955	13.8766	14.3161	14.3933	14.4622
A_33_P3239989		// // // chr17:038099752-038099811	7.55649	7.49565	7.58978	7.4701	0.0608398	-0.0332891	0.0863952	0.633239	0.911562	0.303512	1	1	1	0.808907	0.957496	0.459113	7.65937	7.79049	7.0371	7.57547	7.83421	7.35967	7.36651	7.88716	7.15662	7.62026	7.57381	7.4754
A_33_P3240078		// // //	6.57315	6.59179	6.43323	6.57028	-0.018632	0.139927	0.00287112	0.765353	0.581928	0.839036	1	1	1	0.885123	0.766696	0.900536	6.66476	6.50665	6.60395	6.43707	6.11874	6.74386	6.62648	6.621	6.46337	6.5554	6.66387	6.50019
A_33_P3240144		// // // chr8:097349415-097349474	6.63115	6.45084	6.51622	6.723	0.180308	0.114927	-0.0918529	0.0378132	0.166376	0.328695	1	1	1	0.153953	0.371299	0.48509	6.45876	6.43499	6.45876	6.60765	6.47152	6.46949	6.81886	6.64507	6.70507	6.67979	6.52488	6.68877
A_33_P3240158		// // // chr7:076132457-076132516	6.86549	6.79893	6.97297	7.05077	0.0665591	-0.107476	-0.18528	0.736005	0.577251	0.288556	1	1	1	0.868804	0.764298	0.444418	6.40018	7.08271	6.9139	7.19559	7.16983	6.55348	7.24531	6.97305	6.93395	6.64867	7.0737	6.8741
A_33_P3240340		// // // chr17:000862493-000862552	9.38141	9.5541	9.11752	9.52526	-0.17269	0.26389	-0.143842	0.334772	0.428042	0.333506	1	1	1	0.577621	0.65175	0.489566	9.4469	9.56639	9.64901	9.50762	9.39558	8.44937	9.57641	9.44713	9.55223	8.88414	9.58207	9.67803
A_33_P3240966		// // // chr3:156432072-156432013	6.56192	6.49924	6.61887	6.30528	0.0626808	-0.0569489	0.256635	0.534889	0.472226	0.0104873	1	1	1	0.740937	0.687722	0.0409846	6.48064	6.4922	6.52488	6.78308	6.59744	6.47609	6.35848	6.32513	6.23224	6.53998	6.6058	6.53998
A_33_P3241043		// // // chr6:166478936-166478995	15.9544	15.4462	16.2238	15.3678	0.508214	-0.269401	0.586595	0.268822	0.632061	0.50517	1	1	1	0.50972	0.79878	0.64669	14.286	16.3716	15.681	16.0689	16.4061	16.1965	14.1602	15.6124	16.3309	15.8492	16.5331	15.4809
A_33_P3241184		// // // chr3:018581517-018581576	7.0218	7.54258	7.19987	6.92417	-0.520776	-0.178067	0.0976305	0.131422	0.53155	0.855914	1	1	1	0.334676	0.73178	0.911647	7.95868	6.94716	7.72189	7.63565	6.54433	7.41962	7.04668	6.36397	7.36186	7.46485	6.75204	6.8485
A_33_P3241596		// // // chrX:003819762-003819703	11.7951	11.5593	11.5172	10.527	0.235756	0.27787	1.26813	0.869023	0.778132	0.0257475	1	1	1	0.938018	0.886549	0.0791121	12.0329	10.7366	11.9085	11.9667	10.9041	11.6809	10.2725	9.90688	11.4015	11.4317	11.5179	12.4356
A_33_P3242039		// // // chr12:106633792-106633851	9.31527	8.90943	8.97798	8.70306	0.405839	0.337283	0.612203	0.0233634	0.0784331	0.00178578	1	1	1	0.111754	0.229459	0.0113892	8.98002	8.82543	8.92283	9.11693	8.7502	9.06682	8.84668	8.49156	8.77094	9.16103	9.09261	9.69216
A_33_P3242231		// // // chr4:083412578-083412519	8.57925	8.63936	8.39167	7.59174	-0.0601151	0.187584	0.987509	0.991021	0.500532	0.00674797	1	1	1	0.996172	0.708782	0.0298115	8.10168	8.88691	8.92951	8.42721	8.30217	8.44562	7.77225	6.87486	8.12811	8.58633	8.60359	8.54782
A_33_P3242416		// // // chr1:223738794-223738735	6.75421	6.5873	6.56033	6.36941	0.166912	0.193877	0.3848	0.600333	0.479336	0.101809	1	1	1	0.788361	0.693188	0.214516	6.553	6.79754	6.41135	6.53464	6.735	6.41135	6.12392	6.6767	6.3076	6.41135	7.2721	6.57917
A_33_P3243343		// // // chr14:029062978-029063037	10.678	11.257	10.6971	11.2867	-0.578961	-0.0191299	-0.60873	0.0890212	0.931758	0.0985	1	1	1	0.264349	0.966423	0.209877	11.2999	11.3349	11.1361	9.81038	11.3891	10.892	10.9701	11.7514	11.1387	10.1443	11.5816	10.3081
A_33_P3244361		// // // chrX:073436828-073436887	10.6748	9.86214	10.8038	10.6879	0.812704	-0.12899	-0.0130491	0.0147798	0.614499	0.946229	1	1	1	0.0822774	0.787917	0.967769	10.1241	10.6622	8.80006	11	10.7034	10.7081	10.5679	10.8085	10.6873	10.6642	10.706	10.6543
A_33_P3245133		// // // chr7:056437086-056437027	7.25368	7.25149	7.21731	7.15536	0.00218779	0.0363683	0.0983125	0.893957	0.8349	0.286593	1	1	1	0.949619	0.918178	0.4426	7.24873	7.23816	7.26758	6.94204	7.29912	7.41077	7.15441	7.38254	6.92915	7.1582	7.28777	7.31506
A_33_P3245620		// // // chr4:102076085-102076144	9.55003	9.62551	9.55854	9.39495	-0.0754828	-0.00851004	0.155073	0.884072	0.738003	0.235523	1	1	1	0.945485	0.863426	0.386655	9.73173	9.94838	9.19642	9.47337	9.96771	9.23453	9.23987	9.95491	8.99008	9.71434	9.8993	9.03645
A_33_P3245623		// // // chrY:009477884-009477825	6.66619	6.47873	6.489	6.48466	0.187453	0.177183	0.18153	0.0510522	0.0615764	0.127924	1	1	1	0.185746	0.196252	0.251535	6.44071	6.64417	6.35132	6.47659	6.5881	6.40232	6.48165	6.40072	6.57161	6.6868	6.77178	6.53998
A_33_P3246995		// // // chr7:124940812-124940753	13.8197	14.0122	13.1065	11.9078	-0.192536	0.713162	1.91188	0.73106	0.380851	0.0195102	1	1	1	0.86598	0.610544	0.0647861	14.4888	12.8921	14.6558	13.6726	11.707	13.9401	12.2043	10.3898	13.1293	14.1874	12.8368	14.4348
A_33_P3247077		// // // chr13:044404272-044404331	11.5789	11.42	11.6029	11.0787	0.158862	-0.0239452	0.500233	0.543846	0.928265	0.0760515	1	1	1	0.74739	0.964666	0.174291	11.5834	11.9327	10.744	11.5092	12.0528	11.2465	10.7271	11.4738	11.0351	11.484	11.9653	11.2875
A_33_P3247210		// // // chr2:017935268-017935209	7.71359	7.58772	7.6092	7.20637	0.125869	0.104383	0.507212	0.807914	0.651273	0.148375	1	1	1	0.906626	0.811073	0.278895	7.58747	8.07676	7.09892	7.2931	8.33325	7.20126	6.735	7.7739	7.11022	7.32297	8.21169	7.6061
A_33_P3247919		// // // chr9:092035519-092035460	7.1707	7.26877	7.15703	7.04558	-0.098071	0.0136634	0.125115	0.573279	0.834445	0.184397	1	1	1	0.769553	0.917975	0.324416	7.26377	7.29826	7.24427	7.466	7.18106	6.82404	7.02884	7.29826	6.80965	7.23682	7.19189	7.08338
A_33_P3248580		// // // chr5:112113457-112113398	6.90428	6.89421	6.86425	6.8226	0.0100727	0.0400367	0.0816836	0.919736	0.862119	0.930303	1	1	1	0.962168	0.932492	0.959144	7.12628	6.24001	7.31634	6.95627	6.15526	7.48122	7.23981	6.17723	7.05077	6.96315	6.33075	7.41896
A_33_P3248774		// // // chr1:245027582-245027641	6.64435	6.5021	6.6705	6.86173	0.142251	-0.026152	-0.217374	0.0822563	0.710459	0.156692	1	1	1	0.251414	0.847915	0.290002	6.44071	6.553	6.51259	6.6545	6.74428	6.61273	6.83396	6.90037	6.85085	6.90037	6.53998	6.4927
A_33_P3249002		// // // chr2:109868129-109868188	12.9567	12.817	12.7396	12.8242	0.139633	0.217064	0.132435	0.263888	0.0453066	0.160565	1	1	1	0.504075	0.16003	0.294944	12.9083	12.807	12.7359	12.5408	12.897	12.781	12.7901	12.9521	12.7306	12.9009	12.8808	13.0883
A_33_P3249066		// // // chr15:020738967-020738908	6.46139	6.6036	6.54048	6.47491	-0.142219	-0.0790952	-0.0135208	0.323403	0.799743	0.928502	1	1	1	0.566944	0.899043	0.958354	6.88672	6.54433	6.37975	6.69662	6.64597	6.27885	6.53707	6.47101	6.41664	6.60302	6.55732	6.22382
A_33_P3249731		// // // chr7:051454308-051454367	6.43502	6.4691	6.37175	6.60038	-0.0340802	0.0632662	-0.165356	0.693207	0.496688	0.116609	1	1	1	0.844468	0.706	0.235684	6.52733	6.47659	6.40338	6.14765	6.43395	6.53367	6.60811	6.6007	6.59231	6.41875	6.43629	6.45002
A_33_P3250323		// // // chr21:038739171-038739112	6.61287	6.46588	6.5762	6.1842	0.146988	0.036676	0.428668	0.178386	0.576783	0.00188886	1	1	1	0.401093	0.763937	0.0118874	6.56162	6.32345	6.51259	6.66431	6.5621	6.50218	6.30018	5.98349	6.26895	6.74765	6.6058	6.48517
A_33_P3250767		// // // chr17:000181412-000181353	10.7334	9.82949	10.7227	10.3356	0.90394	0.0107579	0.397839	0.0244221	0.876801	0.517381	1	1	1	0.114967	0.94013	0.656712	8.73521	10.4318	10.3214	10.5981	10.6198	10.9501	9.78324	10.3652	10.8583	10.426	10.7217	11.0526
A_33_P3251252		// // // chr3:045718927-045718868	6.78599	6.78396	7.24015	7.45291	0.0020248	-0.454165	-0.666926	0.713998	0.00893194	0.000885379	1	1	1	0.856436	0.0521677	0.00697103	6.40018	6.96242	6.98929	7.42014	7.05144	7.24887	7.31336	7.52189	7.52349	6.81005	6.621	6.92692
A_33_P3251470		// // // chr16:048672571-048672630	7.0753	7.18374	7.02645	6.52709	-0.108438	0.0488496	0.548214	0.201113	0.637106	0.000164976	1	1	1	0.428928	0.802907	0.0022103	7.23831	7.15187	7.16104	7.1582	7.1045	6.81666	6.61779	6.45311	6.51037	6.99707	7.13304	7.09579
A_33_P3251598		// // // chr19:001748867-001748808	6.80879	6.79216	6.91741	6.67855	0.01663	-0.108623	0.130238	0.722904	0.261207	0.139122	1	1	1	0.861647	0.488814	0.266851	6.84889	6.85883	6.66875	6.84772	6.90339	7.00112	6.6007	6.70334	6.73161	6.85942	6.75851	6.80844
A_33_P3251663		// // // chr1:149315499-149315440	6.63248	6.61506	6.57605	6.5628	0.0174175	0.0564287	0.0696781	0.833486	0.554539	0.270176	1	1	1	0.919605	0.748948	0.424789	6.65495	6.70507	6.48517	6.52537	6.59744	6.60534	6.56424	6.69074	6.43343	6.6324	6.73161	6.53342
A_33_P3252134		// // // chr16:030309263-030309322	9.73744	9.75696	9.95293	10.2118	-0.0195244	-0.215496	-0.474397	0.784737	0.0500675	0.000578985	1	1	1	0.895276	0.171035	0.0052142	9.93335	9.74833	9.58919	10.1183	9.81294	9.92758	10.1251	10.1769	10.3335	9.74087	9.70053	9.77091
A_33_P3252491		// // // chrX:040767312-040767371	8.20945	8.09562	8.26463	7.99631	0.113832	-0.0551804	0.213138	0.639135	0.719346	0.504585	1	1	1	0.812411	0.853346	0.646327	8.16329	8.26234	7.86122	8.28087	8.23985	8.27317	7.38011	8.26645	8.34238	8.06545	8.05353	8.50937
A_33_P3252594		// // // chr1:001824064-001824123	6.9802	6.97226	6.8722	6.58378	0.00793709	0.107999	0.396425	0.893554	0.575732	0.0268791	1	1	1	0.94949	0.76357	0.0815549	7.25965	6.60348	7.05365	6.97	6.62054	7.02607	6.56424	6.43525	6.75183	7.07304	6.77178	7.09579
A_33_P3253902		// // // chr16:029279479-029279420	6.64524	6.63308	6.61109	6.6411	0.0121604	0.0341467	0.0041391	0.930829	0.861845	0.997701	1	1	1	0.967268	0.932295	0.998633	6.33466	6.73161	6.83297	6.51555	6.7124	6.60534	6.6007	6.751	6.57161	6.5116	6.78492	6.6392
A_33_P3254831		// // // chr15:102304845-102304786	6.76124	6.68004	6.68011	6.75009	0.0811967	0.0811234	0.0111436	0.604012	0.728056	0.899716	1	1	1	0.790757	0.858176	0.939748	6.88672	6.52145	6.63195	6.66431	6.36561	7.01042	6.75016	6.48064	7.01948	6.90037	6.41875	6.96459
A_33_P3255046		// // // chr1:027312321-027312262	10.573	10.6383	10.5883	10.4757	-0.0652488	-0.0152415	0.0973451	0.646964	0.993715	0.679155	1	1	1	0.817239	0.997362	0.788705	10.7889	10.5299	10.596	10.5748	10.5659	10.6242	10.1015	10.5511	10.7745	10.6281	10.4235	10.6674
A_33_P3255056		// // // chr7:156290515-156290456	6.73031	6.66438	6.71567	6.44748	0.0659298	0.0146345	0.282826	0.660705	0.958105	0.108706	1	1	1	0.824764	0.980062	0.224488	6.79673	6.4922	6.7042	6.89924	6.46286	6.78492	6.47101	6.19826	6.67317	6.79754	6.47203	6.92136
A_33_P3255677		// // // chr5:069403337-069403278	6.87249	6.93258	6.90547	6.69787	-0.0600852	-0.0329727	0.174627	0.305748	0.528778	0.112077	1	1	1	0.548514	0.72984	0.229371	6.93284	6.84576	7.01914	6.97	6.90339	6.84302	6.74302	6.65114	6.69944	6.74765	6.88482	6.98502
A_33_P3256355		// // //	7.6814	7.62826	7.56586	7.25619	0.0531484	0.115543	0.425212	0.673079	0.520071	0.00522156	1	1	1	0.832176	0.722871	0.0247639	7.54658	7.66959	7.6686	7.74372	7.4044	7.54947	7.20234	7.12079	7.44545	7.60193	7.72189	7.72039
A_33_P3256480		// // //	6.89989	7.01735	6.88737	6.60384	-0.117455	0.0125205	0.296056	0.632575	0.800245	0.163741	1	1	1	0.808465	0.899245	0.29889	6.91875	7.2895	6.8438	6.60765	7.35113	6.70334	6.11159	7.28329	6.41664	6.79754	7.27749	6.62466
A_33_P3256565		// // // chr7:057928889-057928948	6.45983	6.42883	6.53571	6.2008	0.031005	-0.0758821	0.259031	0.796716	0.537568	0.0516165	1	1	1	0.900464	0.736035	0.13191	6.44071	6.63467	6.21109	6.66431	6.63694	6.30589	6.13551	6.30532	6.16157	6.40232	6.63694	6.34024
A_33_P3256620		// // // chr11:063033368-063033309	6.53167	6.62262	6.59191	6.6556	-0.0909494	-0.0602455	-0.123927	0.388441	0.534068	0.327225	1	1	1	0.623253	0.73331	0.48338	6.62008	6.32345	6.92433	6.64552	6.45286	6.67736	6.77343	6.51358	6.67979	6.46235	6.31101	6.82165
A_33_P3256888		// // // chr9:067343602-067343543	6.6531	6.69277	6.68684	6.69183	-0.039676	-0.0337453	-0.0387303	0.779153	0.914384	0.928877	1	1	1	0.891832	0.958678	0.958403	6.60395	6.80562	6.66875	6.44951	6.87602	6.735	6.74302	6.86909	6.46337	6.60302	6.73161	6.62466
A_33_P3257050		// // // chr4:039772003-039771944	7.19514	6.88341	6.85008	7.02557	0.311727	0.34506	0.169576	0.011721	0.00690208	0.130574	1	1	1	0.0707467	0.0435726	0.255133	6.7184	6.92247	7.00937	6.74806	6.91165	6.89053	7.13689	6.97305	6.96676	7.11299	7.09233	7.38011
A_33_P3257479		// // //	6.92242	6.93646	6.76565	6.77473	-0.0140464	0.156766	0.147686	0.762489	0.14009	0.163855	1	1	1	0.883867	0.333022	0.299018	6.87102	6.98538	6.95299	6.62739	6.9786	6.69096	6.68198	6.96242	6.67979	6.79754	7.02365	6.94606
A_33_P3257755		// // // chr9:042797562-042797503	9.91449	9.44292	9.26262	9.69862	0.471567	0.651867	0.215875	0.0870425	0.0784959	0.601265	1	1	1	0.260641	0.229561	0.726706	8.85815	9.42539	10.0452	9.49359	8.5814	9.71289	9.73998	9.41255	9.94332	9.82842	9.86982	10.0452
A_33_P3257944		// // // chrX:091931850-091931791	11.1365	11.7113	11.1863	11.0017	-0.574737	-0.0498121	0.134799	0.00455474	0.641969	0.396453	1	1	1	0.0383049	0.805747	0.550784	11.7795	11.6971	11.6571	10.8512	11.3549	11.3529	10.9645	11.33	10.7106	10.8222	11.2873	11.3
A_33_P3258324		// // // chr19:015962862-015962803	8.74137	8.66057	8.63919	8.58206	0.0807923	0.102181	0.159307	0.51448	0.544812	0.434323	1	1	1	0.726742	0.74161	0.583714	8.47411	8.54891	8.95871	8.6741	8.49163	8.75183	8.74159	8.25025	8.75433	8.75996	8.64619	8.81795
A_33_P3258417		// // // chr20:047956915-047956974	8.26652	8.14013	8.17891	8.00833	0.126389	0.0876115	0.258187	0.501147	0.718812	0.232218	1	1	1	0.71593	0.852939	0.38273	8.3322	8.08226	8.00592	8.14716	8.02335	8.36621	7.686	8.001	8.338	8.25454	8.25764	8.28738
A_33_P3258846		// // // chr19:019002848-019002907	9.35337	9.29796	9.4202	9.13151	0.0554076	-0.0668265	0.221861	0.9045	0.363929	0.0729639	1	1	1	0.954634	0.593465	0.169486	9.46854	9.14583	9.27952	9.52984	9.36172	9.36903	9.19907	9.03924	9.15622	9.26603	9.34559	9.44848
A_33_P3259560		// // // chr7:090121653-090121712	6.84572	6.70604	6.58976	6.55382	0.139682	0.25596	0.291894	0.517826	0.157517	0.199949	1	1	1	0.729324	0.358486	0.344732	6.90339	6.34024	6.87448	6.68088	6.48769	6.6007	6.86136	6.04828	6.75183	6.95281	6.71024	6.8741
A_33_P3260021		// // // chr9:044750072-044750013	8.94504	8.43481	9.15142	8.72712	0.510231	-0.206388	0.217917	0.0287996	0.202947	0.485699	1	1	1	0.128262	0.419433	0.630368	8.52211	8.34993	8.43237	9.17154	8.76862	9.51411	8.29328	8.72768	9.1604	8.91734	8.68559	9.23217
A_33_P3260322		// // // chr9:127279618-127279559	8.7641	9.2985	8.98648	8.94681	-0.5344	-0.222381	-0.182715	0.00434277	0.291574	0.32348	1	1	1	0.0370757	0.520639	0.479764	9.43984	9.12458	9.33107	9.22281	9.03357	8.70306	8.89862	8.94423	8.99759	9.00244	8.63324	8.65661
A_33_P3260455		// // // chr1:247497826-247497885	8.36163	8.3281	8.02696	7.8584	0.0335296	0.334673	0.503235	0.892386	0.014394	0.000734132	1	1	1	0.949139	0.0722114	0.00614383	8.46003	8.12811	8.39616	7.99235	7.85539	8.23312	7.78998	7.79232	7.99288	8.4043	8.34168	8.3389
A_33_P3261024		// // // chr6:137520352-137520411	6.56738	6.85968	6.45781	6.23079	-0.292308	0.109568	0.336582	0.0208216	0.406005	0.010499	1	1	1	0.103462	0.632002	0.0410104	6.93284	6.61962	7.02659	6.4977	6.36561	6.51012	6.47101	6.06992	6.15146	6.59465	6.48969	6.61779
A_33_P3261097		// // // chr16:078079775-078079716	7.29155	7.13392	7.00175	6.77371	0.157625	0.289795	0.517833	0.297289	0.0513639	0.00902075	1	1	1	0.539047	0.174032	0.0367225	7.0371	7.40586	6.9588	6.76599	7.34116	6.89811	6.66031	6.76764	6.89319	7.20524	7.5386	7.13079
A_33_P3262167		// // // chr17:077043824-077043765	6.54829	6.45979	6.6303	6.64877	0.0884999	-0.0820081	-0.100478	0.436817	0.361647	0.278788	1	1	1	0.664696	0.591118	0.434138	6.31101	6.47	6.59838	6.60765	6.45286	6.83039	6.72949	6.45311	6.76371	6.4962	6.34024	6.80844
A_33_P3262327		// // // chr12:042984638-042984579	9.14741	8.79898	8.66638	8.83233	0.348434	0.48103	0.315087	0.0426693	0.00495497	0.0733607	1	1	1	0.165526	0.0345023	0.17	8.66458	9.02848	8.70387	8.63296	9.06602	8.30017	8.84389	8.88008	8.773	8.98861	9.17934	9.27428
A_33_P3263157		// // // chr7:042153148-042153207	9.67002	8.55471	9.39037	9.25176	1.11531	0.279644	0.418254	0.0190728	0.440703	0.289172	1	1	1	0.0974859	0.662601	0.445097	9.17139	9.45976	7.03297	9.10678	9.68965	9.37468	9.16363	9.48995	9.1017	9.74639	9.4831	9.78055
A_33_P3263274		// // // chr16:002887034-002886975	11.878	12.0555	12.2558	12.1852	-0.177502	-0.377747	-0.307216	0.0910191	0.00751519	0.0265456	1	1	1	0.267817	0.0461547	0.0808695	12.2018	12.0036	11.9612	12.2831	12.2325	12.2516	12.2059	12.2523	12.0975	11.5712	11.8897	12.1732
A_33_P3263512		// // // chr12:122206835-122206776	13.2457	13.3033	13.426	13.0948	-0.0575119	-0.180302	0.150972	0.888032	0.596947	0.213746	1	1	1	0.947131	0.776783	0.361537	13.4243	13.5504	12.9351	13.4301	13.5488	13.2993	13.5498	13.6195	12.1151	13.2615	13.2851	13.1907
A_33_P3263747		// // //	9.7195	9.77373	9.5598	9.75935	-0.0542275	0.159702	-0.039847	0.637516	0.618853	0.686381	1	1	1	0.811467	0.790481	0.794196	9.72442	9.86548	9.7313	9.89948	9.57859	9.20133	9.7214	9.86272	9.69393	9.54132	10.3283	9.28892
A_33_P3263989		// // // chr3:106823654-106823595	10.3347	9.95637	10.0056	10.1496	0.378305	0.329066	0.185123	0.00692986	0.0116533	0.114895	1	1	1	0.0497877	0.062399	0.233193	10.0742	10.0381	9.75685	9.8892	10.0866	10.041	10.1617	10.1368	10.1501	10.3816	10.0632	10.5592
A_33_P3264013		// // // chr5:101571220-101571279	6.50469	6.49281	6.52209	6.53439	0.0118808	-0.0174005	-0.0297024	0.916868	0.871437	0.480419	1	1	1	0.960757	0.93635	0.62611	6.58717	6.44537	6.44589	6.61825	6.46286	6.48517	6.66031	6.26309	6.67979	6.5554	6.48969	6.46898
A_33_P3264424		// // // chr8:064100250-064100309	8.16369	8.04098	8.46756	8.42056	0.122715	-0.303873	-0.256866	0.413259	0.014199	0.0303873	1	1	1	0.645966	0.0715149	0.0892457	7.86064	7.99058	8.27171	8.6423	8.33325	8.42714	8.26886	8.471	8.52181	8.03492	8.21169	8.24447
A_33_P3264746		// // // chr22:017011355-017011414	9.71171	9.68184	9.31766	9.30731	0.0298699	0.394048	0.404402	0.900106	0.0474686	0.0435218	1	1	1	0.95282	0.165268	0.116082	9.7795	9.59378	9.67224	8.86648	9.93409	9.15242	8.90239	9.95713	9.0624	9.79455	9.70988	9.6307
A_33_P3264955		// // // chr12:042825332-042825273	11.0867	11.0056	11.8505	11.3113	0.0811427	-0.763757	-0.224621	0.417981	2.46747870371154e-06	0.0239391	1	0.0502206	1	0.649353	0.000368453	0.074996	10.9181	11.0364	11.0623	11.9863	11.6256	11.9395	11.3126	11.2606	11.3608	11.0228	11.0108	11.2266
A_33_P3265415		// // // chr7:128290134-128290075	9.24482	9.19903	8.5082	8.71008	0.0457886	0.736619	0.534736	0.852415	0.0136395	0.155171	1	1	1	0.929107	0.0695928	0.287736	9.2848	8.81595	9.49634	8.71088	8.97143	7.84229	8.63285	8.49981	8.99759	8.95907	9.20294	9.57245
A_33_P3265624		// // // chr22:020383215-020383156	6.74662	6.68679	6.49066	6.40083	0.0598293	0.255952	0.345786	0.964713	0.294681	0.145368	1	1	1	0.982803	0.524086	0.275119	6.79673	6.52145	6.74218	6.50764	6.41664	6.54771	6.45876	6.26309	6.48064	6.45311	6.43629	7.35044
A_33_P3265866		// // // chrX:049921065-049921124	9.33138	8.87406	9.04048	8.24765	0.457326	0.290906	1.08373	0.240396	0.463924	0.016987	1	1	1	0.477299	0.681016	0.0585498	8.49482	9.40372	8.72363	9.11884	9.41023	8.59236	7.51439	8.65684	8.57172	8.79266	9.34348	9.85801
A_33_P3265935		// // // chr15:085760614-085760555	6.78982	6.70045	6.6309	6.73388	0.0893768	0.158924	0.0559436	0.238295	0.0610659	0.696774	1	1	1	0.474801	0.195065	0.801982	6.67096	6.71326	6.71712	6.53464	6.66209	6.69597	6.7581	6.58529	6.85825	6.84792	6.6868	6.83475
A_33_P3265941		// // // chr5:012794301-012794242	8.27357	9.12737	8.62908	8.82076	-0.853797	-0.355503	-0.547182	0.23785	0.676471	0.517323	1	1	1	0.474417	0.826671	0.656712	9.15071	9.27668	8.95471	8.58434	8.56119	8.7417	8.83824	9.01085	8.61318	9.2116	9.41394	6.19518
A_33_P3266022		// // // chr11:085779706-085779765	6.50381	6.48067	6.68503	6.67984	0.0231343	-0.181224	-0.176037	0.831009	0.048555	0.113248	1	1	1	0.918743	0.167538	0.230901	6.33466	6.46183	6.64552	6.78308	6.58106	6.69096	6.66031	6.77343	6.6058	6.45311	6.52488	6.53342
A_33_P3266614		// // // chr21:047053112-047053053	10.5548	9.91142	9.83069	8.43227	0.643394	0.72412	2.12254	0.000711816	0.000285104	5.0526145592182e-09	1	1	0.000102836	0.0120129	0.00529446	6.85572427491787e-06	9.97816	10.1709	9.58521	9.88763	9.94319	9.66126	8.19117	8.80319	8.30245	10.6281	10.6283	10.408
A_33_P3266889		// // // chr11:000686875-000686816	6.95535	7.07336	7.33591	6.92135	-0.118016	-0.380566	0.0339926	0.51115	0.0219404	0.881037	1	1	1	0.724772	0.0966096	0.927928	6.99848	7.07705	7.14456	7.37142	7.11038	7.52594	6.51899	6.97896	7.26611	6.98538	7.00657	6.8741
A_33_P3268167		// // // chr10:082419955-082420014	10.6846	11.1047	10.6276	10.1534	-0.420056	0.0569887	0.53126	0.00713125	0.552285	0.00131347	1	1	1	0.0506504	0.74734	0.00921827	11.232	11.1708	10.9113	10.465	10.922	10.4958	10.2775	10.2939	9.88868	10.5948	10.8787	10.5803
A_33_P3268318		// // // chr4:017875071-017875012	6.80484	6.87464	6.8854	6.92972	-0.0698008	-0.080561	-0.124879	0.336781	0.431673	0.136413	1	1	1	0.579698	0.65478	0.263118	7.09563	6.67979	6.8485	7.02918	6.87602	6.751	6.92655	6.7581	7.1045	6.67979	6.82046	6.91427
A_33_P3268408		// // // chr6:053246749-053246808	8.50718	8.17	8.5075	8.25985	0.337181	-0.000323373	0.247323	0.0064657	0.746986	0.0126526	1	1	1	0.047749	0.868595	0.0470096	8.25801	8.0796	8.17238	8.55275	8.56119	8.40855	8.45272	8.23612	8.09072	8.61875	8.4039	8.49887
A_33_P3269380		// // // chr20:019193034-019192975	7.57216	7.11515	7.41689	7.48822	0.457009	0.155277	0.0839387	0.00108079	0.299266	0.556136	1	1	1	0.0154693	0.528483	0.689093	6.91875	7.27342	7.1533	7.42579	7.28979	7.53508	7.62267	7.36104	7.48097	7.49478	7.49215	7.72956
A_33_P3270147		// // // chr10:094180281-094180340	6.83737	6.86319	6.98215	6.91635	-0.0258167	-0.144783	-0.078981	0.99511	0.179366	0.530919	1	1	1	0.997806	0.389152	0.668303	6.7184	6.85202	7.01914	7.04906	6.95518	6.94222	6.9402	6.90527	6.90358	6.9064	6.73161	6.8741
A_33_P3270593		// // // chr1:028527792-028527851	6.93715	7.03972	6.98478	7.23686	-0.102574	-0.0476356	-0.29971	0.880192	0.922609	0.286268	1	1	1	0.943578	0.962621	0.442241	6.94606	7.1324	7.0407	6.93395	7.04753	6.97287	7.18168	7.40519	7.1237	7.29022	7.20738	6.31384
A_33_P3270639		// // // chr15:020193528-020193469	6.71794	6.84403	6.86222	6.74891	-0.126088	-0.144278	-0.0309655	0.25336	0.211921	0.652372	1	1	1	0.492448	0.430821	0.768021	6.86329	6.96892	6.69987	6.99707	6.94204	6.64755	6.65136	6.81125	6.7841	6.6868	6.81386	6.65316
A_33_P3270966		// // // chr6:154898103-154898162	14.8614	15.0628	15.1102	14.6291	-0.201387	-0.248809	0.232375	0.0384646	0.0102053	0.0302315	1	1	1	0.155597	0.0570628	0.0889551	15.1229	14.9908	15.0748	15.2293	14.9468	15.1546	14.7847	14.5029	14.5996	14.8401	14.8441	14.9002
A_33_P3271038		// // // chr15:022547407-022547466	6.46624	6.32758	6.4398	6.57921	0.138662	0.0264352	-0.112971	0.129475	0.917843	0.295056	1	1	1	0.331806	0.960209	0.450813	6.11809	6.41875	6.44589	6.45774	6.3765	6.48517	6.62648	6.58529	6.52586	6.43082	6.41875	6.54916
A_33_P3271126		// // // chr19:045737511-045737452	10.9393	10.8136	10.6439	10.5413	0.125683	0.295405	0.397993	0.445351	0.0800061	0.0325145	1	1	1	0.670961	0.232358	0.0938145	10.6321	10.9457	10.8631	10.2775	10.8348	10.8194	10.5126	10.5702	10.5411	10.8532	11.2206	10.7441
A_33_P3271187		// // // chr1:241906232-241906173	7.14746	7.26433	7.02404	7.24269	-0.116872	0.123416	-0.0952368	0.425807	0.511646	0.375351	1	1	1	0.655904	0.717382	0.530966	7.26377	7.09233	7.43689	6.99707	6.735	7.34004	7.14743	7.12079	7.45987	7.2218	6.97466	7.24591
A_33_P3271885		// // // chrY:019671261-019671202	6.8437	6.63989	6.85323	6.87629	0.203807	-0.009536	-0.0325955	0.205676	0.811403	0.663946	1	1	1	0.434876	0.905946	0.776376	6.33466	6.77095	6.81406	6.78308	6.96658	6.81005	7.00727	6.83751	6.7841	6.61825	6.94826	6.96459
A_33_P3273399		// // //	9.75322	9.59558	9.5434	9.03086	0.157637	0.209816	0.722356	0.679719	0.687249	0.0171743	1	1	1	0.83586	0.833417	0.0590354	9.43056	10.1035	9.25272	9.57233	9.58207	9.47581	8.68925	9.57582	8.82751	9.29352	10.2664	9.69972
A_33_P3273732		// // // chr9:137000368-137000309	7.96528	7.98569	7.58099	7.94911	-0.0204128	0.384284	0.016172	0.929817	0.043842	0.967407	1	1	1	0.966921	0.156437	0.980852	8.09023	7.99058	7.87627	7.07621	7.76936	7.89741	7.91208	7.91171	8.02353	8.04733	8.14046	7.70805
A_33_P3274001		// // // chr6:108939648-108939589	7.55564	7.62759	7.62576	7.56452	-0.0719442	-0.0701218	-0.0088758	0.393928	0.340635	0.606328	1	1	1	0.628539	0.570613	0.731092	7.54247	7.55571	7.78457	7.64739	7.54983	7.68007	7.62267	7.40918	7.66171	7.49027	7.48323	7.69342
A_33_P3274080		// // // chrY:024450634-024450575	7.39174	7.41955	7.4434	7.00595	-0.0278015	-0.0516527	0.385794	0.708503	0.505721	0.000937871	1	1	1	0.85319	0.713141	0.00725522	7.54658	7.39572	7.31634	7.57156	7.35623	7.4024	7.13144	7.04104	6.84537	7.39946	7.37577	7.4
A_33_P3274090		// // // chr16:067463477-067463418	6.54946	6.52653	6.58602	6.52879	0.022932	-0.0365599	0.0206725	0.826373	0.783685	0.822133	1	1	1	0.916401	0.889837	0.888628	6.25367	6.65718	6.66875	6.4977	6.735	6.52537	6.56424	6.61503	6.40711	6.43082	6.64597	6.57161
A_33_P3274184		// // // chr1:234746102-234746161	6.68135	6.65184	6.76814	6.7403	0.0295177	-0.0867839	-0.0589469	0.989322	0.259354	0.260431	1	1	1	0.995337	0.486779	0.4141	6.68899	6.68593	6.58059	6.85475	6.78757	6.66209	6.72949	6.68176	6.80965	6.53998	6.71712	6.78696
A_33_P3274189		// // // chr1:234744714-234744773	7.07592	7.07566	6.94222	6.8352	0.000261717	0.1337	0.240722	0.906297	0.304544	0.0412687	1	1	1	0.955694	0.533478	0.111635	7.04974	7.26333	6.9139	7.02365	6.94204	6.86097	6.6007	7.12079	6.7841	7.07304	7.20172	6.95299
A_33_P3274422		// // // chr7:096488416-096488475	6.64848	6.54041	6.499	6.65921	0.108074	0.149481	-0.010727	0.346278	0.120422	0.826166	1	1	1	0.588554	0.303035	0.891425	6.59512	6.52145	6.50467	6.47659	6.54433	6.47609	6.68198	6.70334	6.59231	6.53998	6.72481	6.68066
A_33_P3274763		// // // chr13:114587281-114587340	6.77182	6.8402	6.88677	6.95047	-0.0683824	-0.114946	-0.178648	0.513579	0.36451	0.136933	1	1	1	0.726449	0.594223	0.263845	6.95299	6.71326	6.85436	7.07621	6.86291	6.72118	7.02191	6.88672	6.94277	6.83475	6.64597	6.83475
A_33_P3275163		// // // chr3:196197721-196197780	7.24705	7.05526	7.23818	7.16268	0.191788	0.0088629	0.0843679	0.060377	0.856772	0.629762	1	1	1	0.206982	0.929574	0.74952	7.08238	7.08703	6.99637	7.36706	7.08138	7.26611	7.23517	6.97305	7.27981	7.25612	7.22346	7.26156
A_33_P3275415		// // // chr15:085923989-085923930	7.80198	7.53706	7.64885	7.24822	0.264922	0.15313	0.553763	0.0422492	0.230931	0.00043409	1	1	1	0.164668	0.452424	0.00428885	7.67677	7.5403	7.39411	7.78089	7.60888	7.55679	7.20234	7.16764	7.37468	7.72913	7.75169	7.92513
A_33_P3275826		// // // chr11:000627479-000627420	16.9317	16.7193	16.7517	16.8108	0.212362	0.180042	0.120921	0.0573688	0.12767	0.285664	1	1	1	0.200298	0.313873	0.441601	16.8073	16.7435	16.6072	16.9503	16.6226	16.682	16.9643	16.6298	16.8383	17.0559	16.8638	16.8754
A_33_P3276062		// // // chr4:001139755-001139814	7.28547	7.29786	6.79974	6.37444	-0.0123879	0.48573	0.91103	0.709525	0.00568905	0.000203269	1	1	1	0.853889	0.0380082	0.00255379	7.5918	7.16104	7.14073	6.57161	7.30911	6.5185	6.34579	6.33578	6.44175	7.20966	7.35912	7.28762
A_33_P3276087		// // // chr5:075698931-075698872	6.51107	6.46006	6.50293	6.62402	0.051013	0.00814162	-0.112951	0.684116	0.948166	0.219521	1	1	1	0.838399	0.974943	0.36808	6.60395	6.38408	6.39215	6.58998	6.41664	6.50218	6.553	6.6767	6.64237	6.53415	6.55732	6.44175
A_33_P3276222		// // // chr14:035483984-035484043	8.77136	8.37761	8.6928	8.60229	0.393746	0.0785562	0.16907	0.000717892	0.249749	0.0708057	1	1	1	0.0120655	0.475771	0.166084	8.33395	8.50416	8.29472	8.67917	8.8284	8.57083	8.48981	8.69813	8.61892	8.78675	8.69585	8.83147
A_33_P3276758		// // // chr16:033070739-033070798	6.95481	6.96074	6.98814	6.89874	-0.00593573	-0.0333359	0.0560622	0.906091	0.897748	0.330532	1	1	1	0.955688	0.951114	0.486606	6.84105	7.16669	6.87448	7.02365	7.11038	6.83039	6.88672	7.18075	6.62876	6.91689	6.91146	7.03607
A_33_P3276927		// // // chr21:018889389-018889330	7.28762	7.82147	7.18968	7.65247	-0.533847	0.0979421	-0.364849	0.144305	0.509103	0.421722	1	1	1	0.354115	0.715345	0.572814	7.86064	7.75169	7.85208	6.14765	7.72189	7.69951	7.50077	7.95414	7.50251	7.39946	7.04906	7.41434
A_33_P3277060		// // // chr17:018324995-018325054	6.59281	6.51328	6.69162	6.56842	0.0795327	-0.0988116	0.0243866	0.471183	0.40482	0.976312	1	1	1	0.692769	0.63111	0.986392	6.29846	6.4992	6.74218	6.85475	6.46286	6.75726	6.30018	6.621	6.7841	6.62648	6.41188	6.74007
A_33_P3277323		// // // chr4:165841855-165841796	14.8249	15.0091	14.8511	14.1321	-0.184225	-0.0261875	0.692805	0.494516	0.717633	0.018791	1	1	1	0.711478	0.852406	0.0630902	15.2255	14.9807	14.8212	15.0957	14.5443	14.9133	14.7464	14.5379	13.112	14.6722	14.9133	14.8892
A_33_P3277679		// // // chr15:091576154-091576095	6.43497	6.54405	6.68277	6.49564	-0.109085	-0.2478	-0.060678	0.556407	0.220023	0.753726	1	1	1	0.757191	0.439834	0.84391	6.41875	6.82125	6.39215	6.67251	7.06194	6.31384	6.56424	6.56971	6.35298	6.38354	6.53998	6.38138
A_33_P3277758		// // // chr15:028811032-028810973	7.11077	7.09269	6.90849	6.7805	0.018083	0.202278	0.330268	0.956033	0.263367	0.0745553	1	1	1	0.978849	0.491231	0.171946	7.37767	6.7635	7.13689	7.1436	6.69553	6.88634	6.90037	6.53756	6.90358	7.19004	6.87602	7.26626
A_33_P3277805		// // // chr15:020786879-020786820	11.0657	10.8377	10.761	10.3798	0.227997	0.304639	0.685892	0.366614	0.147656	0.00442958	1	1	1	0.605852	0.344634	0.0220105	11.1893	10.8841	10.4396	11.0037	10.837	10.4424	10.2157	10.4709	10.4526	10.9275	11.2501	11.0194
A_33_P3277970		// // // chrUn_gl000222:000084037-000083978	7.62729	7.59186	7.61087	7.66853	0.035432	0.0164198	-0.0412374	0.771783	0.959699	0.402403	1	1	1	0.888618	0.980954	0.556015	7.43897	7.62769	7.70891	7.63111	7.62438	7.57712	7.47857	7.65613	7.87088	7.52814	7.55452	7.79922
A_33_P3278152		// // // chr15:085810402-085810343	7.47032	7.62989	7.30371	6.74816	-0.159565	0.166614	0.722163	0.159949	0.13676	9.17330613076687e-06	1	1	0.186704	0.375744	0.328218	0.000343262	7.81672	7.55571	7.51723	7.31591	7.19282	7.4024	6.77343	6.78512	6.68593	7.59472	7.49215	7.32409
A_33_P3278159		// // // chr6:004024918-004024977	9.15784	8.9524	9.01452	8.7212	0.205442	0.143323	0.43664	0.338627	0.389035	0.0292453	1	1	1	0.581511	0.617347	0.0868947	9.06682	9.31077	8.47962	8.96006	9.38759	8.6959	8.72117	9.06581	8.37663	9.0931	9.5126	8.86783
A_33_P3278303		// // // chr21:039618944-039618885	7.97499	7.93432	7.94521	7.6569	0.0406753	0.029788	0.318098	0.918995	0.860145	0.0408078	1	1	1	0.96189	0.931546	0.110727	8.16541	7.72061	7.91694	8.06671	7.98925	7.77966	7.83895	7.47337	7.65837	7.90777	8.06671	7.9505
A_33_P3278896		// // // chrX:134156185-134156244	6.56922	6.49861	6.55914	6.64321	0.0706111	0.0100816	-0.0739871	0.6621	0.999932	0.305985	1	1	1	0.825668	0.999932	0.461586	6.4992	6.39269	6.60395	6.47659	6.5881	6.61273	6.735	6.52145	6.67317	6.46235	6.46286	6.78246
A_33_P3279181		// // // chr1:148340545-148340486	6.77734	6.84334	6.90242	6.73889	-0.0660008	-0.125088	0.0384471	0.561795	0.404301	0.799887	1	1	1	0.760565	0.630796	0.874147	7.15504	6.53707	6.8379	7.18447	6.67979	6.84302	7.09431	6.48769	6.63467	6.79226	6.6058	6.93395
A_33_P3279456		// // // chr2:042077385-042077326	14.4294	13.7435	14.9165	14.4301	0.685866	-0.487101	-0.000697952	0.149656	0.494976	0.975559	1	1	1	0.361494	0.704943	0.985876	11.8231	14.7958	14.6118	15.0772	14.9753	14.6971	13.9503	14.5783	14.7617	14.6675	14.8047	13.816
A_33_P3279526		// // // chr7:021260402-021260343	8.46837	8.01615	8.14229	8.07394	0.452221	0.326083	0.39443	0.00337687	0.0237006	0.00350635	1	1	1	0.0313693	0.101961	0.018606	7.83993	8.10365	8.10488	7.96365	8.15208	8.31114	8.14206	8.24476	7.835	8.63217	8.37907	8.39389
A_33_P3279820		// // // chr10:022555928-022555987	7.6312	7.8369	7.33072	7.22836	-0.205693	0.300487	0.402845	0.169473	0.0690949	0.00708703	1	1	1	0.389089	0.211443	0.0309003	7.75868	7.84856	7.90345	7.06228	7.3874	7.54247	7.15441	7.54139	6.98929	7.5757	7.75169	7.56622
A_33_P3280325		// // // chr7:000460557-000460616	6.52425	6.33824	6.60555	6.71069	0.186007	-0.0813025	-0.186439	0.0551679	0.32221	0.049428	1	1	1	0.195683	0.551829	0.127877	6.31101	6.35903	6.34468	6.57161	6.51555	6.72949	6.61779	6.71755	6.79673	6.5116	6.36561	6.69553
A_33_P3280355		// // // chrX:016492298-016492239	13.7495	13.6656	13.3386	12.6291	0.0839909	0.410913	1.12047	0.60796	0.00826918	1.92273752299475e-06	1	1	0.0391335	0.792938	0.0493556	0.000129581	13.8456	13.5568	13.5943	13.4932	13.3809	13.1418	12.9476	12.5004	12.4392	13.8043	13.7198	13.7245
A_33_P3280502		// // // chr16:015201431-015201372	7.85114	7.81104	7.95208	7.38363	0.0401022	-0.100941	0.467513	0.770879	0.731527	0.0161691	1	1	1	0.88807	0.860075	0.0565836	8.14708	7.68829	7.59775	8.25933	7.89741	7.69951	7.36651	7.30341	7.48097	8.05345	7.6151	7.88488
A_33_P3280549		// // // chr1:155815540-155815599	10.1409	10.2015	9.96221	9.51013	-0.0606568	0.17865	0.630734	0.790306	0.546044	0.0231317	1	1	1	0.897391	0.742543	0.0730714	10.4688	9.67031	10.4655	9.69912	9.70923	10.4783	10.0477	9.28176	9.20091	10.3214	9.71127	10.3899
A_33_P3280709		// // // chr19:056818615-056818674	6.56328	6.64626	6.61979	6.53194	-0.0829711	-0.0565044	0.0313458	0.288025	0.419763	0.769226	1	1	1	0.528961	0.644399	0.853889	6.75976	6.63467	6.54433	6.71497	6.55348	6.59091	6.57398	6.48769	6.53415	6.54916	6.51604	6.62466
A_33_P3281176		// // // chrX:001553923-001553982	6.535	6.49909	6.55773	6.64188	0.0359154	-0.0227212	-0.10688	0.697743	0.535368	0.126506	1	1	1	0.84687	0.734502	0.249719	6.41029	6.5621	6.52488	6.6007	6.45286	6.61962	6.74302	6.4967	6.68593	6.46235	6.52488	6.61779
A_33_P3281478		// // // chr15:030873472-030873413	6.94019	7.01726	7.00567	6.74112	-0.0770775	-0.0654842	0.199064	0.420685	0.619999	0.169264	1	1	1	0.651469	0.791299	0.305787	7.12628	6.91614	7.00937	7.15124	7.02866	6.83711	6.77343	6.56971	6.88023	6.97287	6.99919	6.8485
A_33_P3281716		// // // chr2:133020552-133020610	7.64808	7.25454	7.65262	7.63644	0.393545	-0.0045387	0.0116462	0.00306673	0.891241	0.639133	1	1	1	0.0295448	0.948367	0.757396	7.43897	7.14297	7.18168	7.77339	7.62769	7.55679	7.77421	7.59845	7.53666	7.76003	7.57073	7.61349
A_33_P3281867		// // // chr11:063400095-063400154	6.71266	6.80471	6.63419	6.54745	-0.09205	0.0784764	0.165211	0.432994	0.458227	0.0981174	1	1	1	0.661914	0.677143	0.209308	6.85708	6.71326	6.8438	6.553	6.57161	6.77795	6.71583	6.44589	6.48064	6.76059	6.51604	6.86136
A_33_P3282000		// // // chr2:160473700-160473759	6.81113	6.80622	6.82877	6.90568	0.00490541	-0.0176404	-0.0945522	0.772237	0.788189	0.358584	1	1	1	0.888839	0.89276	0.514978	6.78246	6.83948	6.79673	6.84026	6.66209	6.98395	6.71583	6.95044	7.05077	6.9064	6.75851	6.76847
A_33_P3282261		// // // chrUn_gl000227:000072254-000072313	7.03618	7.03456	7.19883	7.14613	0.00162443	-0.162641	-0.109947	0.991771	0.0808913	0.211607	1	1	1	0.996513	0.233662	0.358724	6.94606	7.24784	6.90978	7.28097	7.19666	7.11884	7.14743	7.18075	7.11022	6.90037	7.1045	7.10368
A_33_P3283064		// // // chr22:021053312-021053371	9.58274	9.42667	9.4516	9.38321	0.156064	0.131141	0.199526	0.443265	0.580667	0.504777	1	1	1	0.669668	0.766304	0.646439	9.49615	9.36729	9.41658	9.82076	9.28805	9.24598	9.31502	9.17553	9.65909	9.5074	9.35746	9.88334
A_33_P3283167		// // // chr1:180405277-180405336	11.6067	11.4006	11.7354	11.884	0.206103	-0.128682	-0.277214	0.184049	0.252451	0.0761562	1	1	1	0.408264	0.478947	0.174393	11.4752	11.5517	11.175	11.8233	11.7163	11.6667	12.1558	11.8726	11.6234	11.4882	11.6821	11.65
A_33_P3283206		// // // chr9:138509830-138509889	6.73805	6.68643	6.78332	6.43217	0.0516213	-0.0452719	0.305874	0.96049	0.385974	0.133964	1	1	1	0.980974	0.615025	0.259732	6.71111	6.46183	6.88634	7.09084	6.35573	6.90339	6.44951	6.28349	6.56353	6.60302	6.59931	7.01182
A_33_P3283266		// // // chr1:148845438-148845379	6.79982	6.69216	6.8389	6.50181	0.107659	-0.0390831	0.298006	0.235126	0.859943	0.00478522	1	1	1	0.471227	0.931504	0.0232776	6.70377	6.67979	6.69292	6.88958	6.86986	6.75726	6.61779	6.47101	6.41664	6.84066	6.6058	6.95299
A_33_P3283350		// // // chrX:003753785-003753844	7.04878	7.06707	6.91943	6.54668	-0.0182914	0.129349	0.502097	0.984699	0.513443	0.125997	1	1	1	0.993091	0.718368	0.24907	6.68023	7.80387	6.71712	6.57161	7.75169	6.43499	6.34579	6.99637	6.29789	6.72949	7.30711	7.10973
A_33_P3284584		// // // chr7:138089164-138089105	10.7501	10.0679	10.4224	9.37932	0.682132	0.327668	1.37075	0.000356932	0.0260205	2.49157576531566e-07	1	1	0.0050711	0.00781279	0.109037	4.92340209237569e-05	10.0879	10.1834	9.93252	10.3866	10.6025	10.2781	9.47603	9.51133	9.1506	10.6514	10.5729	11.0259
A_33_P3285097		// // // chr9:045414686-045414627	7.25846	7.19229	7.04352	7.29146	0.06617	0.214945	-0.0329998	0.609837	0.317852	0.904277	1	1	1	0.794417	0.547683	0.942919	7.26875	7.23443	7.0737	7.11819	6.82603	7.18633	7.16983	7.45139	7.25317	7.5438	7.62347	6.60811
A_33_P3285754		// // // chr9:090440804-090440863	7.59826	7.47017	7.89059	7.88913	0.128096	-0.292329	-0.290867	0.42603	0.0640799	0.0804536	1	1	1	0.655956	0.201361	0.181679	6.99848	7.66704	7.74498	7.84416	7.80064	8.02699	7.81452	7.95414	7.89873	7.39277	7.61153	7.79049
A_33_P3285769		// // // chr13:019271755-019271814	12.6153	12.5151	12.25	12.6092	0.100182	0.365299	0.00608539	0.206441	0.000391176	0.687439	1	1	1	0.43583	0.00645709	0.794828	12.6111	12.47	12.4643	12.2273	12.3122	12.2105	12.6822	12.5898	12.5557	12.7045	12.5643	12.5772
A_33_P3286481		// // // chr6:052522393-052522452	12.0197	12.3558	12.5325	12.4098	-0.336045	-0.512776	-0.390032	0.021373	0.00131269	0.0176272	1	1	1	0.105277	0.0141256	0.0602361	12.3089	12.5135	12.2449	12.5379	12.535	12.5245	12.3404	12.6915	12.1975	11.9583	12.3063	11.7946
A_33_P3286789		// // // chr3:150438469-150438410	6.57179	6.54945	6.42492	6.55604	0.0223403	0.14687	0.0157416	0.765283	0.28648	0.939808	1	1	1	0.885123	0.514991	0.964838	6.67096	6.4922	6.48517	6.43707	6.47152	6.36616	6.61779	6.56971	6.48064	6.37596	6.621	6.7184
A_33_P3286929		// // // chr15:032781387-032781328	8.30828	8.87	8.32587	8.17095	-0.561721	-0.0175965	0.137324	0.0664652	0.897334	0.796286	1	1	1	0.219427	0.951073	0.871931	9.25478	8.24699	9.10821	8.6436	7.82052	8.5135	8.28579	7.61084	8.61623	8.58399	7.85656	8.48428
A_33_P3287084		// // // chr22:017410623-017410564	7.24341	7.12534	7.19414	7.20321	0.118069	0.0492737	0.0401962	0.374863	0.508356	0.754875	1	1	1	0.611943	0.714917	0.844406	7.29783	7.01844	7.05975	7.2573	7.30911	7.01601	7.16983	7.2224	7.21741	7.21787	7.2508	7.26156
A_33_P3287105		// // // chr1:161209136-161209077	9.4212	9.36397	9.16147	9.77391	0.0572242	0.259729	-0.352713	0.784789	0.246223	0.356105	1	1	1	0.895276	0.471437	0.512466	9.58533	9.4391	9.06749	9.77091	9.58024	8.13325	9.80129	9.87064	9.6498	9.66215	9.52749	9.07395
A_33_P3287258		// // // chr19:052102170-052102229	6.88884	6.81223	6.81962	6.81435	0.0766155	0.0692185	0.0744932	0.647756	0.744215	0.898841	1	1	1	0.817751	0.867339	0.939171	6.75183	6.77095	6.9139	6.69662	6.75183	7.01042	6.39965	6.92359	7.11981	6.85475	6.9167	6.89508
A_33_P3287310		// // // chr10:050463136-050463195	9.86415	9.91851	10.156	9.82255	-0.0543588	-0.291875	0.0416015	0.8887	0.27032	0.870427	1	1	1	0.947325	0.497607	0.92168	9.48955	10.0371	10.2289	9.93867	10.0579	10.4715	9.11847	10.0909	10.2583	9.78896	10.3042	9.49927
A_33_P3287314		// // // chr7:014522742-014522801	8.30924	7.70518	8.18183	7.88048	0.604055	0.12741	0.428758	0.1576	0.976488	0.162517	1	1	1	0.372808	0.988533	0.297455	7.35113	7.81192	7.9525	8.69612	7.51562	8.33374	8.46763	8.13774	7.03607	8.55611	9.07908	7.29252
A_33_P3287388		// // // chr7:000304374-000304433	9.5481	9.18324	9.37265	9.10041	0.364857	0.175447	0.447686	0.218835	0.613015	0.173815	1	1	1	0.45131	0.787074	0.311304	9.45682	9.4772	8.61571	9.21019	9.50517	9.40259	9.06151	8.98524	9.25449	9.15851	9.68911	9.79668
A_33_P3289144		// // // chr3:068194525-068194584	8.79858	8.33698	8.80139	9.3583	0.461605	-0.00280764	-0.559716	0.00233039	0.929946	0.000869711	1	1	1	0.0250278	0.965646	0.00688496	7.98062	8.49519	8.53512	8.72096	8.75569	8.92752	9.41829	9.29057	9.36603	8.79372	8.79555	8.80647
A_33_P3289391		// // // chr3:033155587-033155528	8.36968	8.16095	8.48524	8.37626	0.208727	-0.115559	-0.00657887	0.44285	0.447495	0.794537	1	1	1	0.669297	0.668173	0.870807	7.93529	8.39643	8.15113	8.09105	8.7232	8.64145	8.51048	8.40736	8.21093	7.98561	8.67515	8.44827
A_33_P3289466		// // // chr14:050360985-050360926	7.62096	7.38464	7.57888	7.15772	0.236315	0.0420826	0.463242	0.219505	0.680057	0.0429585	1	1	1	0.45214	0.8285	0.114953	7.5386	7.47844	7.13689	7.82708	7.73972	7.16983	6.93358	7.14265	7.39692	7.65926	7.76647	7.43715
A_33_P3289976		// // // chr9:067343662-067343603	15.0435	15.128	15.1481	14.0752	-0.0844619	-0.104519	0.968314	0.932255	0.932231	0.0437053	1	1	1	0.968041	0.966517	0.116385	15.2777	15.2777	14.8287	15.2255	15.2777	14.941	12.6204	15.1655	14.4398	15.3312	15.4497	14.3497
A_33_P3291160		// // // chr9:139948324-139948383	7.24444	7.23665	7.10212	7.07763	0.00778523	0.142322	0.166815	0.778137	0.548171	0.551362	1	1	1	0.891561	0.744142	0.685137	7.26377	7.01844	7.42776	7.30939	6.96658	7.03039	7.05958	6.91203	7.26127	7.06245	7.0737	7.59717
A_33_P3291329		// // // chr7:047093109-047093168	8.134	7.93491	7.70527	7.60359	0.199084	0.428724	0.530408	0.499439	0.144573	0.114471	1	1	1	0.714433	0.339976	0.23261	7.7375	8.45837	7.60888	7.48525	8.14206	7.48852	6.90037	8.15746	7.75294	7.87492	8.48239	8.04468
A_33_P3291772		// // // chr18:061164087-061164146	6.77085	6.51734	6.80495	6.53631	0.253513	-0.0341005	0.234538	0.0884129	0.804873	0.201618	1	1	1	0.263196	0.901583	0.346611	6.45876	6.48467	6.60858	7.00955	6.54433	6.86097	6.2214	6.52928	6.85825	6.93358	6.55732	6.82165
A_33_P3292126		// // // chr7:056442644-056442585	9.70481	9.40308	9.24334	9.04249	0.301733	0.461466	0.662323	0.323302	0.081198	0.0276828	1	1	1	0.566818	0.234215	0.0833844	9.21331	9.57381	9.42211	9.31834	9.64322	8.76846	8.75986	9.29675	9.07085	9.27894	9.66526	10.1702
A_33_P3292218		// // // chr5:096672618-096672561	11.2519	11.2366	10.6844	10.6089	0.0152606	0.567526	0.642987	0.992045	0.0129513	0.0156818	1	1	1	0.996599	0.0672274	0.0553348	11.536	11.0553	11.1185	10.9985	11.0507	10.0039	10.7427	10.4288	10.6552	11.3494	11.1559	11.2504
A_33_P3292241		// // // chr8:027847456-027847515	7.44487	7.52808	7.47542	7.4757	-0.0832134	-0.0305516	-0.0308337	0.47437	0.859708	0.83784	1	1	1	0.694771	0.931469	0.899586	7.59845	7.4939	7.4919	7.5544	7.40958	7.4623	7.54971	7.37875	7.49865	7.56169	7.32747	7.44545
A_33_P3292602		// // // chr9:014069186-014069245	10.5558	10.6105	10.9567	10.8502	-0.0546867	-0.400895	-0.294458	0.540563	0.0581469	0.114227	1	1	1	0.744983	0.188704	0.232301	10.2716	10.7384	10.8214	11.1039	11.0296	10.7366	10.6971	11.0039	10.8497	9.92001	10.9287	10.8186
A_33_P3293265		// // // chr6:157720197-157720138	7.89633	7.60427	7.75319	7.35606	0.292059	0.143145	0.540276	0.396992	0.733146	0.0617596	1	1	1	0.631199	0.860537	0.150278	7.78498	7.87454	7.1533	7.72456	7.99253	7.54247	7.37496	7.43194	7.26127	7.39277	8.20162	8.0946
A_33_P3293307		// // // chrY:016145404-016145345	6.90344	7.01723	6.89655	6.87693	-0.113783	0.00689017	0.0265159	0.296658	0.834873	0.501455	1	1	1	0.538424	0.918178	0.643369	7.04463	6.92766	7.07938	6.98964	6.86291	6.83711	6.68198	6.70334	7.24546	6.75601	7.0737	6.88061
A_33_P3293466		// // // chr12:051354867-051354926	7.5718	6.90382	7.46652	7.54131	0.667972	0.105271	0.0304877	0.0823143	0.996723	0.815039	1	1	1	0.251553	0.99844	0.883017	6.06992	7.32522	7.31634	7.1436	7.59693	7.65904	7.52349	7.58395	7.51649	6.92321	7.72849	8.06368
A_33_P3293529		// // // chr8:073342072-073342131	11.3622	10.3016	11.2866	10.9721	1.06064	0.0755984	0.390137	2.90732635140745e-06	0.475923	0.00984693	0.0591728	1	1	0.000436995	0.690411	0.0391607	10.4807	10.2431	10.1809	11.4668	11.3187	11.0743	10.979	10.9164	11.0207	11.3728	11.1682	11.5456
A_33_P3293734		// // // chr5:092604130-092604189	11.0763	10.4431	9.96525	10.2042	0.633184	1.11104	0.872138	0.106485	0.00569973	0.0296944	1	1	1	0.295191	0.0380298	0.0877933	10.1673	11.0031	10.1589	9.06816	10.9808	9.8468	9.89504	10.7158	10.0016	10.7991	11.4798	10.9499
A_33_P3294089		// // // chr11:003105573-003105514	6.38923	6.721	6.31384	6.09666	-0.331765	0.0753942	0.292573	0.00309494	0.410927	0.00964912	1	1	1	0.0297269	0.636519	0.0386364	6.82603	6.67979	6.65718	6.40976	6.3765	6.15526	6.06588	6.13551	6.08859	6.38354	6.53998	6.24418
A_33_P3294314		// // // chr2:009696652-009696593	6.66263	6.56287	6.49662	6.54574	0.099765	0.166015	0.116892	0.220595	0.0719485	0.11875	1	1	1	0.453583	0.216417	0.238875	6.56162	6.553	6.57398	6.61825	6.45286	6.41875	6.56424	6.58529	6.48769	6.74765	6.73161	6.50863
A_33_P3294415		// // // chr17:016893491-016893550	6.39995	6.42903	6.47104	6.54856	-0.02908	-0.0710878	-0.148613	0.576505	0.444289	0.266696	1	1	1	0.771931	0.665485	0.420807	6.553	6.4282	6.30589	6.41875	6.52488	6.46949	6.70031	6.6007	6.34468	6.26309	6.41188	6.52488
A_33_P3294669		// // // chr6:003694273-003694214	7.60125	8.00575	7.88748	7.82165	-0.404498	-0.28623	-0.220401	0.00311204	0.0298106	0.0702608	1	1	1	0.0298462	0.120407	0.165282	8.09551	7.88621	8.03552	7.96717	7.8469	7.84837	7.74498	7.81051	7.90946	7.72189	7.35912	7.72274
A_33_P3295814		// // // chr7:073245261-073245202	7.93206	7.80458	7.84723	7.64788	0.12748	0.0848278	0.284175	0.305025	0.410052	0.097126	1	1	1	0.547458	0.635746	0.207888	7.58747	8.04784	7.77843	7.72849	8.11369	7.69951	7.46982	7.69407	7.77976	7.8352	8.01047	7.9505
A_33_P3296348		// // // chr1:144522446-144522505	6.14329	6.63034	6.26486	6.35637	-0.487048	-0.121566	-0.213078	0.000100794	0.151399	0.0588874	1	1	1	0.00358019	0.349805	0.145174	6.7184	6.553	6.61962	6.35903	6.1666	6.26895	6.41875	6.40976	6.24061	6.19087	6.13134	6.10767
A_33_P3296442		// // // chr14:088421486-088421545	10.1366	9.69286	10.0653	10.3135	0.443725	0.0712558	-0.176926	0.125581	0.954765	0.292467	1	1	1	0.32589	0.978379	0.448473	8.88357	9.93335	10.2616	10.1206	9.91481	10.1605	10.0115	10.1016	10.8274	9.9285	9.98943	10.4918
A_33_P3297452		// // // chr17:014851322-014851263	7.33322	7.4959	7.31508	7.12707	-0.162672	0.0181437	0.20615	0.125505	0.931354	0.15044	1	1	1	0.325774	0.966248	0.281492	7.55559	7.41487	7.51723	7.17155	7.23861	7.53508	7.00727	7.12079	7.25317	7.23682	7.20738	7.55547
A_33_P3298099		// // // chrUn_gl000212:000061378-000061437	6.83119	6.98163	6.95097	6.95462	-0.150441	-0.119785	-0.123434	0.141133	0.196044	0.180551	1	1	1	0.349876	0.410926	0.319521	6.84889	6.99707	7.09892	6.95081	6.94204	6.96007	7.09958	6.84889	6.91539	6.82921	6.85592	6.80844
A_33_P3298251		// // // chr6:029044462-029044521	6.71229	6.74763	6.667	6.82413	-0.0353447	0.045285	-0.111837	0.735994	0.672244	0.189948	1	1	1	0.868804	0.824047	0.331818	6.62008	6.78492	6.8379	6.43707	6.75872	6.80522	6.75016	6.79307	6.92915	6.64867	6.79267	6.69553
A_33_P3298267		// // // chr2:218934714-218934773	7.15994	7.01327	8.12038	7.67767	0.146673	-0.960442	-0.517727	0.336899	0.000467908	0.0825332	1	1	1	0.579766	0.00719828	0.184837	6.67096	7.33586	7.03297	8.28579	8.00294	8.07242	7.46625	8.27797	7.28878	7.19543	7.22346	7.06093
A_33_P3298552		// // // chr17:079092859-079092800	10.0294	9.49247	9.8932	9.01916	0.536896	0.136164	1.0102	0.139911	0.817723	0.00659864	1	1	1	0.347693	0.90875	0.0293364	10.0344	8.98501	9.45803	9.99396	9.30258	10.3831	9.27326	8.68252	9.1017	10.146	9.30494	10.6372
A_33_P3298617		// // // chr19:007982723-007982782	8.19053	7.95083	8.12525	7.92816	0.239707	0.0652787	0.262368	0.222711	0.722112	0.119785	1	1	1	0.455882	0.854801	0.240433	8.31511	8.01327	7.5241	8.0576	8.18491	8.13325	7.81672	8.07149	7.89627	8.11011	8.19255	8.26894
A_33_P3298771		// // // chr11:006078605-006078546	6.7002	6.65441	6.61778	6.5524	0.0457868	0.0824179	0.147802	0.741879	0.436864	0.294225	1	1	1	0.87248	0.659411	0.450016	6.58717	6.86349	6.51259	6.53464	6.84262	6.47609	6.43134	6.6767	6.54916	6.5554	6.77178	6.77343
A_33_P3298980		// // // chr7:138734075-138734016	7.64407	7.61519	7.35718	7.61262	0.0288819	0.286893	0.0314504	0.98821	0.0152633	0.726273	1	1	1	0.994784	0.0752007	0.823042	7.82589	7.44623	7.57346	7.39973	7.52789	7.14392	7.73104	7.56122	7.54561	7.68073	7.71289	7.5386
A_33_P3299042		// // // chr15:022712853-022712794	6.64337	6.68393	6.6816	6.84527	-0.0405616	-0.0382256	-0.201896	0.633688	0.76512	0.0289518	1	1	1	0.809233	0.878727	0.0862747	6.60395	6.62739	6.82046	6.68088	6.74428	6.61962	6.89243	6.78512	6.85825	6.61825	6.55732	6.75455
A_33_P3299047		// // // chr1:016569360-016569301	8.20947	8.08827	8.21972	7.95806	0.121193	-0.010256	0.2514	0.440061	0.865681	0.132472	1	1	1	0.667077	0.934078	0.257573	8.22094	7.86083	8.18305	8.30915	7.93934	8.41068	8.02405	7.76356	8.08658	8.30801	7.8083	8.51209
A_33_P3299130		// // // chr9:136877785-136877844	6.8817	6.84636	6.71572	6.75281	0.0353321	0.165979	0.128891	0.751322	0.0731602	0.306601	1	1	1	0.877794	0.218878	0.462138	6.91875	6.91614	6.7042	6.73161	6.96242	6.45311	6.79673	6.69074	6.77095	6.87294	6.87102	6.90113
A_33_P3299436		// // // chr1:234492472-234492413	17.2053	17.1618	16.923	16.9997	0.0434953	0.282279	0.205617	0.816599	0.0693561	0.415102	1	1	1	0.910612	0.211923	0.566918	17.1978	17.0408	17.2467	16.5207	17.1823	17.0661	17.2067	16.5945	17.1978	17.263	17.2355	17.1173
A_33_P3300117		// // //	6.54461	6.7303	6.69377	6.66462	-0.185696	-0.149168	-0.120019	0.0441248	0.0695597	0.171836	1	1	1	0.168874	0.212288	0.309146	6.81145	6.61181	6.76764	6.74806	6.5621	6.77116	6.78737	6.6007	6.6058	6.33075	6.66387	6.6392
A_33_P3300179		// // // chr19:034856218-034856159	7.23502	6.87545	7.07739	6.83926	0.359575	0.15763	0.39576	0.0993529	0.273232	0.0534681	1	1	1	0.282776	0.500729	0.135302	6.77343	7.19574	6.65718	6.79673	7.65053	6.78492	6.54433	7.29367	6.67979	7.12806	7.38605	7.19096
A_33_P3300877		// // // chr17:081012921-081012862	7.2286	7.07334	7.39199	7.41778	0.155257	-0.163388	-0.189176	0.211395	0.258964	0.14442	1	1	1	0.441738	0.486315	0.273761	6.69597	7.17046	7.35361	7.37835	7.30911	7.48852	7.32691	7.32775	7.59868	7.20524	7.06161	7.41896
A_33_P3301095		// // // chr4:003913265-003913206	8.38774	8.47014	8.36742	7.83143	-0.0823998	0.020325	0.556317	0.79633	0.972232	0.0216064	1	1	1	0.900278	0.98636	0.0695925	8.79362	7.93879	8.67802	8.694	7.82768	8.58058	7.96411	7.74519	7.78498	8.75204	7.89362	8.51757
A_33_P3301445		// // // chr10:088818952-088818893	9.5052	9.33115	9.60094	9.34471	0.174046	-0.0957396	0.160484	0.189066	0.491169	0.105936	1	1	1	0.414166	0.701823	0.220371	9.59098	9.20015	9.20233	9.74245	9.54268	9.51768	9.33167	9.43396	9.26852	9.59399	9.3587	9.56291
A_33_P3302390		// // // chr21:015137006-015137065	7.54439	7.36818	7.52413	7.79634	0.176212	0.0202631	-0.251944	0.154298	0.86659	0.0243583	1	1	1	0.36786	0.934299	0.0759793	7.31817	7.25287	7.5335	7.61487	7.25228	7.70524	7.77225	7.61084	8.00592	7.5686	7.43689	7.62769
A_33_P3303394		// // // chr17:055208895-055208836	13.9913	13.1083	13.8413	13.4032	0.882992	0.149956	0.588095	0.00178042	0.491938	0.0169611	1	1	1	0.0211733	0.70237	0.0584966	12.718	13.5521	13.0547	14.0071	14.0842	13.4325	13.7899	13.3946	13.0249	13.854	14.1843	13.9354
A_33_P3303469		// // // chr16:086007678-086007737	8.29807	8.47963	8.72103	8.31733	-0.181561	-0.42296	-0.0192586	0.629543	0.0872026	0.534715	1	1	1	0.806565	0.245346	0.671198	8.25232	8.6746	8.51196	8.71088	8.7105	8.7417	8.60057	8.48428	7.86712	8.57189	8.47747	7.84484
A_33_P3303557		// // // chr21:030968988-030968929	6.5998	6.64879	6.60543	6.57652	-0.0489924	-0.00563585	0.0232718	0.516207	0.815351	0.887354	1	1	1	0.728056	0.908126	0.931905	6.63558	6.85202	6.45876	6.53464	6.86291	6.41875	6.66786	6.64507	6.41664	6.23284	6.87102	6.69553
A_33_P3303562		// // // chr21:030699512-030699453	6.63586	6.5682	6.5276	6.62299	0.0676591	0.108254	0.0128679	0.855721	0.656108	0.981989	1	1	1	0.931015	0.814167	0.989868	6.68899	6.56971	6.44589	6.51555	6.43395	6.63331	6.66786	6.69074	6.51037	6.46235	6.78492	6.66031
A_33_P3304081		// // // chr5:139988837-139988896	8.34396	8.00994	8.16475	7.6539	0.334024	0.179218	0.690065	0.207116	0.417613	0.0159225	1	1	1	0.436639	0.642537	0.0559866	8.02803	8.50677	7.49503	7.75868	8.63659	8.09897	7.62724	7.7978	7.53666	8.09716	8.76079	8.17394
A_33_P3304369		// // // chr1:149832991-149832932	7.03092	7.01911	6.96379	6.89124	0.0118154	0.0671322	0.139683	0.896891	0.582975	0.402029	1	1	1	0.950814	0.767533	0.55565	6.91875	7.23443	6.90414	7.19559	7.13369	6.5621	6.9588	6.88214	6.83277	6.95826	7.15662	6.97789
A_33_P3304748		// // // chr8:000149881-000149822	8.09522	8.67339	7.95457	7.41607	-0.578171	0.140652	0.679148	0.00274398	0.337113	0.00140157	1	1	1	0.0276751	0.56724	0.00958865	9.00582	8.47924	8.53512	8.20682	8.07977	7.57712	7.51439	7.35182	7.382	8.0781	8.04058	8.16698
A_33_P3304819		// // // chr7:105258244-105258303	6.60059	6.74951	6.62045	6.50524	-0.148918	-0.0198541	0.0953575	0.2896	0.747482	0.796593	1	1	1	0.530725	0.868953	0.87202	6.70377	6.87602	6.66875	6.26895	6.86291	6.72949	6.24478	6.83751	6.43343	6.17785	6.82802	6.79592
A_33_P3305208		// // // chr11:077024996-077025055	14.8533	14.3851	15.0328	14.822	0.468286	-0.179478	0.0313331	0.000342256	0.107585	0.655565	1	1	1	0.00763976	0.28163	0.770543	14.2713	14.4988	14.3851	15.144	14.8441	15.1104	14.8836	14.7189	14.8636	15.0083	14.7714	14.7804
A_33_P3305438		// // // chr7:155684885-155684944	6.70745	6.52268	6.53322	6.441	0.184775	0.174237	0.26645	0.20093	0.157174	0.114601	1	1	1	0.428794	0.358156	0.232736	6.39	6.74513	6.4329	6.47659	6.86291	6.26015	6.16157	6.63558	6.52586	6.64867	6.78492	6.68877
A_33_P3305467		// // // chr15:078285247-078285306	8.37976	8.75603	8.40309	8.08664	-0.376265	-0.0233254	0.293128	0.0129859	0.996665	0.0272958	1	1	1	0.0757964	0.998431	0.0824504	8.79362	8.64978	8.82468	8.48075	8.54897	8.17955	7.91927	8.375	7.96564	8.3995	8.61168	8.12811
A_33_P3305775		// // // chr15:091256303-091256244	6.68872	6.70484	6.58282	6.60185	-0.0161242	0.105895	0.0868645	0.816245	0.40531	0.855926	1	1	1	0.9106	0.631355	0.911647	6.61273	6.70507	6.79673	6.61825	6.52488	6.60534	6.60811	6.40072	6.79673	6.61825	6.69335	6.75455
A_33_P3306327		// // // chr9:139463976-139464035	11.3143	11.3805	11.8818	11.2819	-0.0662224	-0.567548	0.0323789	0.328087	0.000681532	0.853771	1	1	1	0.571365	0.0093033	0.910275	11.5531	11.3769	11.2114	11.8468	11.8683	11.9303	11.1051	11.4229	11.3177	11.0185	11.4752	11.449
A_33_P3306526		// // // chr11:067276140-067276199	15.2652	15.0844	14.73	15.129	0.18071	0.535146	0.136137	0.428021	0.0214183	0.608192	1	1	1	0.657779	0.094994	0.732544	15.2674	15.0748	14.9111	15.1951	14.9555	14.0394	15.2363	14.9605	15.1903	15.3738	15.2363	15.1854
A_33_P3308153		// // // chr22:050052149-050052208	9.09101	8.86328	8.96351	8.80791	0.227735	0.127503	0.283098	0.116366	0.332154	0.0647594	1	1	1	0.31118	0.562139	0.155522	8.80924	8.9206	8.85999	8.95458	9.10244	8.8335	8.66152	8.87274	8.88947	8.89327	9.04565	9.33411
A_33_P3308553		// // // chr2:194142265-194142206	7.72659	7.55691	7.78822	7.83952	0.169686	-0.0616253	-0.112929	0.147907	0.724203	0.40529	1	1	1	0.359091	0.855964	0.558583	7.26875	7.64424	7.75774	7.91049	7.71825	7.73591	7.8755	7.71665	7.92642	7.86277	7.84719	7.46982
A_33_P3309656		// // // chr3:057741906-057741965	6.62872	6.56714	6.42606	6.4694	0.061578	0.202656	0.159317	0.388966	0.0521593	0.0578441	1	1	1	0.623749	0.176027	0.143521	6.53707	6.59465	6.56971	6.44951	6.29502	6.53367	6.60811	6.40072	6.39938	6.67979	6.57398	6.6324
A_33_P3309684		// // // chr11:107779285-107779344	14.8764	14.8385	14.6236	14.1796	0.0378719	0.252787	0.696808	0.920292	0.363605	0.00673012	1	1	1	0.962202	0.593164	0.0297714	15.1121	15.1783	14.2252	14.6458	14.7464	14.4785	13.9444	14.9468	13.6475	14.7981	15.0772	14.7539
A_33_P3309849		// // // chr18:075239380-075239439	8.1834	8.18657	8.26873	8.33353	-0.00317743	-0.0853328	-0.150136	0.771894	0.203042	0.0468936	1	1	1	0.888683	0.419503	0.123017	8.19332	8.07325	8.29314	8.28579	8.18491	8.33549	8.40017	8.21541	8.38501	8.13277	8.19255	8.22486
A_33_P3310276		// // // chr8:022179377-022179436	6.60975	6.56435	6.69672	6.78535	0.0454037	-0.0869675	-0.175601	0.814937	0.23539	0.0478737	1	1	1	0.909792	0.458328	0.124984	6.43238	6.60348	6.65718	6.76599	6.66209	6.66209	6.66031	6.83751	6.85825	6.44693	6.6868	6.69553
A_33_P3310512		// // // chr14:045570777-045570836	6.72547	6.85824	6.79395	6.8099	-0.132762	-0.068473	-0.0844225	0.284771	0.668785	0.605838	1	1	1	0.525423	0.821868	0.730617	6.96062	6.89697	6.71712	6.79673	6.78757	6.79754	6.7581	6.87486	6.79673	6.87985	6.73161	6.56496
A_33_P3310976		// // // chr20:060520044-060520103	9.99499	9.72468	9.65293	9.48848	0.270305	0.342063	0.506507	0.339734	0.222023	0.143737	1	1	1	0.582482	0.442286	0.2729	9.3623	9.84968	9.96207	10.164	9.83327	8.96156	9.56175	9.27064	9.63306	9.81071	10.0821	10.0922
A_33_P3311458		// // // chr12:094944157-094944216	7.90038	7.37304	8.00741	8.0852	0.527335	-0.107029	-0.184827	5.73582073380422e-05	0.296536	0.121438	1	1	1	0.00254893	0.525987	0.242755	7.382	7.45499	7.28213	7.97866	7.93934	8.10422	7.96411	8.21541	8.0761	7.99448	7.8083	7.89835
A_33_P3311646		// // // chr7:101286790-101286849	11.5761	11.3452	11.6688	11.5012	0.23095	-0.0927051	0.0748659	0.364823	0.905031	0.464422	1	1	1	0.604029	0.954673	0.611567	11.8162	11.79	10.4293	11.5645	11.848	11.5939	11.7019	11.7704	11.0315	11.7241	11.4529	11.5513
A_33_P3312187		// // // chr20:004163141-004163082	7.32955	7.06229	7.28478	7.21782	0.267261	0.0447763	0.111731	0.072012	0.961213	0.676054	1	1	1	0.231125	0.98191	0.786001	6.68023	7.37875	7.1279	7.48021	7.1045	7.26962	7.2721	7.04104	7.34032	7.26962	7.18044	7.5386
A_33_P3312564		// // // chr1:175266308-175266367	11.8317	12.036	11.527	10.3885	-0.204389	0.304651	1.44311	0.720662	0.480679	0.00989692	1	1	1	0.860429	0.694343	0.0393115	11.811	12.6286	11.6686	11.2871	12.1517	11.1422	8.86783	11.9464	10.3514	11.625	12.179	11.6909
A_33_P3312754		// // // chr16:079755283-079755224	11.0152	10.6464	10.742	9.46987	0.368711	0.273193	1.54528	0.0964211	0.22306	1.16607894110652e-06	1	1	0.0237332	0.277109	0.443613	0.000100813	10.6364	10.8101	10.4928	10.7361	10.8467	10.6431	9.46306	9.84177	9.10478	10.7047	11.0706	11.2701
A_33_P3312784		// // // chr13:111362909-111362850	6.51553	6.44964	6.56972	6.51814	0.0658864	-0.0541874	-0.00260743	0.607092	0.52461	0.740919	1	1	1	0.792428	0.726551	0.834205	6.56162	6.37596	6.41135	6.4977	6.62054	6.59091	6.47101	6.4967	6.5867	6.48064	6.55732	6.50863
A_33_P3313625		// // // chr13:050194775-050194716	6.67427	6.42828	6.43565	6.66666	0.245985	0.238614	0.00760979	0.149437	0.130386	0.895714	1	1	1	0.361223	0.318576	0.936914	6.56971	6.20255	6.51259	6.61825	6.35573	6.33298	6.83396	6.38192	6.7841	6.71626	6.36561	6.94094
A_33_P3313640		// // // chr2:001663722-001663663	6.56509	6.56883	6.43689	6.67088	-0.00374397	0.128199	-0.105788	0.924489	0.166017	0.310576	1	1	1	0.964515	0.370865	0.466299	6.4992	6.65047	6.55684	6.40018	6.54433	6.36616	6.6007	6.82523	6.5867	6.48064	6.58998	6.62466
A_33_P3313652		// // // chr1:228252147-228252088	7.53875	7.5086	7.56825	7.67177	0.0301503	-0.0295021	-0.133022	0.852472	0.895686	0.228209	1	1	1	0.929119	0.950613	0.378235	7.5386	7.53374	7.45345	7.37142	7.85539	7.47793	7.50945	7.80689	7.69896	7.50002	7.59274	7.52349
A_33_P3315027		// // // chr5:120911602-120911543	17.0411	17.1577	17.084	16.9107	-0.11664	-0.0429626	0.130433	0.249246	0.463095	0.62145	1	1	1	0.487967	0.680363	0.743026	17.263	16.8687	17.3415	17.1591	16.83	17.263	17.0661	16.6162	17.0497	16.9643	17.0087	17.1503
A_33_P3315074		// // // chr22:035834156-035834215	7.15174	7.18696	7.30426	7.15722	-0.035228	-0.15252	-0.00548164	0.510565	0.105737	0.615088	1	1	1	0.7244	0.278981	0.73836	7.29783	7.04974	7.21332	7.33586	7.24635	7.33055	7.26377	6.96242	7.24546	7.07738	7.0737	7.30412
A_33_P3315634		// // // chr4:001394444-001394385	6.53959	6.48221	6.57815	6.52062	0.0573817	-0.0385604	0.0189703	0.615542	0.679942	0.701803	1	1	1	0.797445	0.8285	0.805402	6.22864	6.61962	6.59838	6.46796	6.60441	6.66209	6.58998	6.64507	6.32682	6.47101	6.72481	6.42296
A_33_P3315704		// // // chr9:035617474-035617533	7.64859	7.40734	7.36681	7.12191	0.241249	0.281783	0.52668	0.661515	0.649417	0.224126	1	1	1	0.825219	0.809447	0.373262	7.54658	6.74513	7.93031	7.99235	6.74428	7.36378	7.32128	6.6767	7.36774	7.46485	7.04906	8.43185
A_33_P3315724		// // // chr19:037119685-037119744	6.35138	6.64855	6.58623	6.41191	-0.297168	-0.234847	-0.0605341	0.00659868	0.0192205	0.539792	1	1	1	0.0482634	0.0879662	0.675129	6.75183	6.64417	6.54964	6.73161	6.52488	6.50218	6.5283	6.41875	6.28869	6.24478	6.45363	6.35573
A_33_P3315763		// // // chr17:026889952-026889893	16.2003	15.8373	15.5137	15.322	0.363008	0.686528	0.878265	0.285315	0.0561759	0.00817263	1	1	1	0.526188	0.184619	0.0342036	15.6734	16.4671	15.3713	15.4459	15.9436	15.1517	15.0372	16.2931	14.6356	15.9562	16.6072	16.0374
A_33_P3315824		// // // chr10:002264349-002264408	7.10882	6.89578	7.10719	7.21002	0.213037	0.00162821	-0.101206	0.299936	0.594607	0.215883	1	1	1	0.542318	0.775705	0.363972	6.60395	7.02365	7.05975	7.02365	7.00972	7.2882	7.14743	7.12079	7.36186	6.76059	7.2508	7.31506
A_33_P3315899		// // // chr20:019193130-019193071	11.9809	12.0882	12.0868	11.3931	-0.107363	-0.105981	0.587795	0.541816	0.589691	0.0112407	1	1	1	0.745781	0.772885	0.043094	12.1585	12.3089	11.7973	12.0896	12.2694	11.9015	11.1316	12.154	10.8936	11.7228	12.1338	12.086
A_33_P3315915		// // // chr15:091414507-091414448	6.49255	6.41171	6.52306	6.65481	0.0808336	-0.0305186	-0.162264	0.360934	0.89482	0.0583355	1	1	1	0.601361	0.950338	0.144283	6.35711	6.35903	6.51899	6.553	6.59744	6.41875	6.61779	6.61503	6.73161	6.48769	6.40232	6.58763
A_33_P3315986		// // // chr20:020344517-020344458	7.73905	7.60519	7.75296	7.24688	0.133861	-0.0139132	0.492166	0.566548	0.776695	0.0756955	1	1	1	0.764076	0.885653	0.173729	7.81672	7.62769	7.37115	8.35737	7.27371	7.62781	7.77966	6.77343	7.18757	7.85996	7.56669	7.79049
A_33_P3316379		// // // chr1:239216043-239215984	13.3383	13.3012	13.1955	12.474	0.0371099	0.142756	0.864312	0.964641	0.518479	0.0031548	1	1	1	0.982803	0.721644	0.0172236	13.3341	13.6255	12.9439	13.1376	13.6936	12.7554	12.2607	13.2647	11.8966	13.1363	13.6576	13.221
A_33_P3316671		// // // chr7:135614637-135614696	8.51143	8.2119	8.53124	8.21712	0.299527	-0.0198106	0.294304	0.0933523	0.828893	0.0607038	1	1	1	0.271972	0.915281	0.148534	8.30102	8.31185	8.02283	8.54021	8.75334	8.30017	8.26308	8.32554	8.06275	8.2685	8.63784	8.62795
A_33_P3316691		// // // chr18:014449514-014449573	7.66346	7.482	7.64659	7.71687	0.181452	0.0168634	-0.0534095	0.14335	0.946785	0.328722	1	1	1	0.352638	0.97436	0.48509	7.30797	7.4637	7.67435	7.75868	7.49927	7.68183	7.64559	7.52189	7.98312	7.64581	7.60263	7.74193
A_33_P3316696		// // //	7.51871	7.54898	7.62129	7.4398	-0.0302695	-0.102578	0.0789171	0.805385	0.665499	0.895167	1	1	1	0.905135	0.819862	0.936516	7.40346	7.5403	7.70319	7.21998	7.8469	7.79699	7.23517	7.47337	7.61084	7.29597	7.20172	8.05845
A_33_P3317431		// // // chr7:144737677-144737618	14.182	14.7048	14.4425	14.4292	-0.522801	-0.260462	-0.247201	0.0116697	0.243172	0.287018	1	1	1	0.0704684	0.46815	0.442954	14.7847	14.6648	14.6648	14.342	14.58	14.4055	14.6049	14.4348	14.2478	14.4089	14.4821	13.655
A_33_P3317460		// // // chr2:132056314-132056255	7.93924	8.06818	8.72273	7.84618	-0.128938	-0.783495	0.0930555	0.596597	0.000682524	0.705066	1	1	1	0.785468	0.00931059	0.807816	7.68512	8.31596	8.20345	8.60382	8.5916	8.97277	7.4483	8.09172	7.99854	7.83204	7.96284	8.02283
A_33_P3317473		// // // chr2:154227466-154227525	8.29977	8.42278	8.28253	7.96854	-0.123006	0.0172449	0.331229	0.268893	0.901092	0.142619	1	1	1	0.509807	0.952624	0.271435	8.38764	8.26498	8.61571	8.17659	8.2299	8.44109	7.84572	7.73422	8.32568	8.15033	8.28116	8.46782
A_33_P3317761		// // // chr12:025070755-025070696	7.62238	7.48146	7.34488	7.1688	0.14092	0.277509	0.453582	0.401685	0.0282468	0.00335632	1	1	1	0.635385	0.115815	0.0180241	7.53033	7.45036	7.4637	7.36049	7.51562	7.15851	7.13689	7.12079	7.24873	7.43507	7.70934	7.72274
A_33_P3318993		// // // chr11:055259445-055259504	7.22737	6.94863	7.3663	7.07484	0.278733	-0.138937	0.152521	0.0547994	0.196983	0.5147	1	1	1	0.195057	0.412091	0.654373	6.97323	6.94094	6.93173	7.37835	7.41487	7.30569	6.90037	7.03538	7.28878	7.06245	7.19189	7.42776
A_33_P3319150		// // // chrUn_gl000225:000090134-000090073	6.71728	6.76417	6.91034	6.53702	-0.0468898	-0.193055	0.180259	0.875181	0.420117	0.18838	1	1	1	0.940942	0.644748	0.329645	6.79673	7.07705	6.41875	6.86174	7.27836	6.59091	6.65136	6.61503	6.34468	6.69466	6.71712	6.74007
A_33_P3319502		// // //	13.324	12.48	12.7118	13.3999	0.843993	0.612176	-0.0759465	0.0202611	0.0645207	0.99336	1	1	1	0.10155	0.202247	0.996003	12.7718	13.2552	11.413	12.3593	13.1464	12.6297	13.3307	13.8072	13.0618	13.3032	13.4948	13.1739
A_33_P3319937		// // // chr8:012523165-012523106	14.8548	14.6715	14.8145	14.8726	0.18322	0.0402851	-0.0178533	0.238128	0.914941	0.842356	1	1	1	0.474716	0.959026	0.90234	14.9239	14.58	14.5107	14.9715	14.5608	14.9111	15.1388	14.7648	14.7142	14.9646	14.7313	14.8684
A_33_P3321682		// // // chr2:236673342-236673283	13.9964	13.8941	13.8753	13.1149	0.102291	0.121117	0.881545	0.82557	0.765802	0.0495243	1	1	1	0.916213	0.879182	0.128029	14.0671	13.9058	13.7094	14.1279	13.8404	13.6576	12.0449	13.4815	13.8183	13.9647	14.1888	13.8357
A_33_P3321689		// // // chr5:090734842-090734901	7.5683	7.47996	7.61715	7.37619	0.0883363	-0.0488472	0.192113	0.636738	0.627595	0.598297	1	1	1	0.810883	0.795712	0.724312	7.34032	7.58888	7.51069	7.61487	7.71063	7.52594	7.21332	7.22903	7.68621	7.38767	7.73634	7.58089
A_33_P3321923		// // // chr15:064821362-064821303	12.8623	13.5668	13.3576	13.5388	-0.704497	-0.495271	-0.676409	0.00412475	0.0364588	0.00545562	1	1	1	0.0357599	0.138493	0.0255378	13.4426	13.468	13.7899	13.1459	13.4635	13.4635	13.5416	13.582	13.4927	13.0743	13.2033	12.3095
A_33_P3322103		// // //	6.66472	6.57562	6.9169	6.69211	0.0891074	-0.252174	-0.0273869	0.436758	0.0235393	0.521091	1	1	1	0.664673	0.101503	0.660178	6.41029	6.66564	6.65091	7.13112	6.78246	6.83711	6.72949	6.56971	6.77713	6.56971	6.66387	6.76059
A_33_P3322192		// // // chr12:094534832-094534891	9.55321	9.27916	9.42913	9.33144	0.274056	0.124081	0.221774	0.124505	0.66762	0.414791	1	1	1	0.323944	0.821189	0.566594	9.28278	9.48301	9.07169	9.45794	9.4146	9.41486	9.32893	9.18342	9.48197	9.25957	9.63607	9.764
A_33_P3322460		// // // chr18:076808903-076808962	6.50467	6.5972	6.68471	6.63434	-0.0925354	-0.180043	-0.129667	0.55037	0.239413	0.343569	1	1	1	0.752447	0.463279	0.499683	6.62008	6.69292	6.47862	6.57161	6.86291	6.61962	6.50069	6.76764	6.63467	6.61825	6.46286	6.4329
A_33_P3322504		// // // chr7:155134316-155134375	7.55331	7.9159	7.71749	7.52938	-0.362589	-0.164182	0.0239292	0.115109	0.44506	0.755932	1	1	1	0.309406	0.666101	0.845087	7.65188	7.75774	8.33807	7.51907	7.63769	7.99571	7.37496	7.24754	7.96564	7.65647	7.57073	7.43272
A_33_P3323019		// // // chr1:023997604-023997663	8.99699	8.95707	8.93287	9.08331	0.0399108	0.0641115	-0.0863197	0.830416	0.91377	0.407653	1	1	1	0.918657	0.958556	0.560719	8.79362	8.84153	9.23607	8.79042	8.70003	9.30818	8.92088	8.95262	9.37641	8.91734	8.68811	9.3855
A_33_P3323678		// // // chr12:064732126-064732067	9.07196	9.19976	9.83853	10.071	-0.127799	-0.766565	-0.999045	0.435595	3.19030469998935e-05	2.90762560793334e-06	1	0.649323	0.0591789	0.663996	0.00134366	0.000169083	8.92395	9.31887	9.35647	9.84074	9.78298	9.89186	10.0807	10.1404	9.99191	9.10113	9.20195	8.91281
A_33_P3324149		// // // chr2:237477004-237476945	7.44134	7.44757	7.52746	7.31032	-0.00622505	-0.086115	0.13102	0.731471	0.318728	0.632373	1	1	1	0.866265	0.548266	0.751617	7.29783	7.52765	7.51723	7.65188	7.51562	7.41487	7.33698	7.27836	7.31563	7.12806	7.45794	7.73803
A_33_P3324409		// // // chr11:049007510-049007451	6.69567	6.74712	6.65169	6.52458	-0.0514412	0.0439888	0.171092	0.797414	0.468379	0.409386	1	1	1	0.900885	0.684492	0.561963	6.75183	6.86349	6.62603	6.4977	6.95518	6.50218	6.57398	6.31384	6.68593	6.75601	6.89811	6.4329
A_33_P3324552		// // // chr17:020690483-020690542	6.82205	6.62206	6.68885	7.06874	0.199989	0.133197	-0.246686	0.0519848	0.15518	0.00739104	1	1	1	0.18773	0.355648	0.0318155	6.57705	6.65718	6.63195	6.54433	6.75872	6.7635	7.08338	6.8947	7.22813	6.79754	6.81386	6.85475
A_33_P3324675		// // // chr19:000298701-000298642	7.9981	7.93107	8.19198	7.99279	0.0670342	-0.193881	0.00531117	0.713455	0.184338	0.740164	1	1	1	0.856238	0.396138	0.833624	7.76647	8.09172	7.93502	8.36341	8.22018	7.99235	7.67655	8.13774	8.16407	7.81382	7.98623	8.19425
A_33_P3324781		// // // chr4:003559506-003559565	8.78836	8.64731	9.00931	8.73165	0.141046	-0.220948	0.0567091	0.627366	0.38619	0.914882	1	1	1	0.805391	0.615081	0.949442	8.96499	8.24981	8.72714	9.3706	8.37065	9.28668	8.31878	8.46763	9.40854	9.06632	8.44666	8.85211
A_33_P3325011		// // // chr12:101818354-101818413	15.8053	15.9972	15.9	15.7885	-0.191861	-0.0947042	0.0168583	0.474542	0.602301	0.83301	1	1	1	0.69486	0.780089	0.896339	16.4966	15.3137	16.1812	16.1416	15.2213	16.3371	16.3782	14.9133	16.0739	15.9436	15.4935	15.9789
A_33_P3325336		// // // chrX:097644673-097644732	14.9559	15.3984	15.3193	15.2929	-0.442545	-0.363388	-0.337068	0.0041281	0.0170111	0.0433253	1	1	1	0.0357599	0.0812742	0.115661	15.3635	15.2839	15.5478	15.3052	15.3288	15.3238	15.4218	15.3312	15.1258	15.1559	14.8481	14.8636
A_33_P3326151		// // // chr16:085219641-085219700	6.91672	6.68436	6.86552	6.80028	0.232362	0.0512021	0.116439	0.0293747	0.586564	0.342583	1	1	1	0.130112	0.770293	0.498562	6.50814	6.85202	6.69292	6.73161	6.9786	6.88634	6.78205	6.79754	6.82125	6.83475	6.96242	6.95299
A_33_P3326312		// // // chr5:121440706-121440647	8.33737	8.27085	8.39283	8.25761	0.0665166	-0.0554642	0.0797572	0.834175	0.473355	0.910931	1	1	1	0.920065	0.688445	0.947184	8.22546	8.30245	8.28464	8.25933	8.47354	8.44562	8.07401	8.31779	8.38103	8.13277	8.55533	8.324
A_33_P3326817		// // // chr2:038830256-038830315	9.93318	9.86742	10.0496	9.95999	0.0657584	-0.11647	-0.0268192	0.497241	0.23026	0.718705	1	1	1	0.713188	0.451994	0.817333	9.92934	9.87453	9.79838	10.2353	9.92758	9.98603	10.1288	9.78347	9.96771	9.98774	9.94854	9.86325
A_33_P3327140		// // // chr1:076531900-076531959	8.97646	8.87669	9.01655	9.05571	0.0997779	-0.0400828	-0.0792472	0.458805	0.519078	0.445722	1	1	1	0.682108	0.722044	0.594754	8.95521	8.75433	8.92051	9.08333	8.76862	9.19769	9.10293	8.93744	9.12676	8.96882	8.74154	9.21903
A_33_P3327208		// // // chr21:015211610-015211669	6.65467	6.63356	6.67107	6.79608	0.0211037	-0.0164034	-0.141413	0.950405	0.840408	0.163569	1	1	1	0.976415	0.920902	0.298715	6.78246	6.4922	6.62603	6.58998	6.61319	6.81005	6.69248	6.83751	6.85825	6.69466	6.63694	6.6324
A_33_P3327250		// // // chr18:029671313-029671254	7.83649	7.77103	7.78278	7.50256	0.0654565	0.0537095	0.33393	0.929748	0.961455	0.150741	1	1	1	0.966898	0.981911	0.281806	7.86064	7.55571	7.89675	7.77339	7.57924	7.99571	7.50945	7.21847	7.77976	7.66438	7.6395	8.20559
A_33_P3327491		// // // chr19:019478929-019478988	7.29781	7.24773	7.05332	7.33916	0.0500826	0.244488	-0.0413443	0.527259	0.0839749	0.880939	1	1	1	0.735373	0.239543	0.927928	6.99848	7.4939	7.2508	7.16669	7.31591	6.67736	7.14169	7.65837	7.21741	7.39277	7.29252	7.20814
A_33_P3327799		// // // chr18:000856842-000856901	12.077	12.4895	12.2388	12.9368	-0.412566	-0.161815	-0.859796	0.107208	0.379331	0.00826775	1	1	1	0.296185	0.608778	0.0344823	12.2639	12.5902	12.6145	11.7488	12.5408	12.4267	12.8594	12.9974	12.9535	11.1295	12.6216	12.4797
A_33_P3327971		// // // chrX:131352449-131352390	7.05293	6.95604	7.03336	7.09932	0.0968841	0.019564	-0.0463887	0.379423	0.963885	0.300136	1	1	1	0.615919	0.98236	0.456095	6.84889	7.08271	6.93653	7.00955	7.07454	7.01601	7.09431	7.03538	7.16826	6.91203	7.18044	7.06632
A_33_P3327986		// // // chr1:224141074-224141133	11.5662	11.5329	11.5253	10.2384	0.0332755	0.0408611	1.32775	0.931648	0.743634	0.00922904	1	1	1	0.967638	0.866948	0.0373808	11.971	11.7769	10.8508	11.5085	11.9773	11.0902	9.568	10.3761	10.7712	11.7488	12.2501	10.6997
A_33_P3328123		// // // chr12:093429166-093429225	8.47703	8.53539	8.29578	8.5643	-0.0583581	0.181253	-0.0872682	0.557442	0.117028	0.157002	1	1	1	0.757934	0.29776	0.290444	8.51505	8.49519	8.59592	8.37791	8.30474	8.20468	8.62807	8.28796	8.77686	8.44969	8.44963	8.53177
A_33_P3328284		// // // chr12:104680891-104680832	7.48304	7.43247	7.49018	7.38684	0.0505744	-0.00714423	0.0962038	0.757648	0.813262	0.396795	1	1	1	0.881166	0.907026	0.550807	7.58325	7.31322	7.40093	7.65613	7.36897	7.44545	7.2721	7.42854	7.45987	7.48651	7.39973	7.56289
A_33_P3328289		// // //	6.95051	6.81881	6.5644	6.85694	0.131703	0.386116	0.0935722	0.437683	0.0114186	0.533489	1	1	1	0.665374	0.06158	0.670378	6.87621	6.87602	6.7042	6.47659	6.6545	6.5621	6.60811	7.09941	6.86329	6.81566	7.17452	6.86136
A_33_P3328619		// // // chr1:063075696-063075637	15.2134	14.967	15.1958	14.6515	0.246328	0.0175422	0.561887	0.294242	0.872444	0.0597672	1	1	1	0.535519	0.93696	0.146813	14.6722	15.0263	15.2026	15.3569	15.2061	15.0245	14.739	14.2271	14.9883	14.9214	15.2549	15.4638
A_33_P3329104		// // // chr19:007806644-007806703	7.86294	7.53013	9.48326	11.0776	0.332817	-1.62032	-3.21462	0.130348	4.1870983082859e-06	2.82278477212182e-09	1	0.08522	5.74521384669954e-05	0.333036	0.000474636	5.74521384669954e-06	7.5386	7.93879	7.11299	9.78748	9.38105	9.28126	10.6674	11.4298	11.1354	7.74456	8.08476	7.75951
A_33_P3329352		// // // chr11:013632237-013632178	7.82608	7.57975	7.81478	7.70619	0.246332	0.0113019	0.119892	0.00858812	0.728906	0.0893077	1	1	1	0.0573283	0.858581	0.195618	7.53374	7.68829	7.51723	7.81712	7.76533	7.8619	7.80225	7.69755	7.61877	7.96915	7.70513	7.80397
A_33_P3329740		// // // chrX:040749868-040749809	10.2249	9.85286	11.2131	11.4292	0.37204	-0.988236	-1.20425	0.00382287	5.25308942026084e-07	9.27005864181229e-08	1	0.0106916	0.00188674	0.0339176	0.000203415	2.90266928518162e-05	9.80905	10.0025	9.74705	11.4061	11.1037	11.1297	11.4079	11.5769	11.3027	10.1758	10.3346	10.1643
A_33_P3329991		// // //	11.2743	12.027	11.0365	9.82429	-0.752679	0.237822	1.44999	0.166877	0.657669	0.00370777	1	1	1	0.385258	0.814951	0.0193796	11.9863	12.2474	11.8471	11.2945	10.9332	10.8817	10.9126	10.0125	8.54782	11.5107	12.0725	10.2396
A_33_P3330175		// // // chr9:066708013-066707954	8.76128	8.70564	8.72973	8.56312	0.0556366	0.0315435	0.198161	0.686482	0.884814	0.19593	1	1	1	0.839914	0.944811	0.33947	8.72352	8.72427	8.66913	8.81535	8.54897	8.82488	8.5902	8.3815	8.71764	8.67361	8.68131	8.92891
A_33_P3330413		// // // chr8:048504446-048504387	10.4321	10.7797	10.7141	10.8332	-0.347594	-0.281984	-0.40108	0.0863131	0.211379	0.0559845	1	1	1	0.259411	0.43023	0.140206	10.6539	10.9103	10.7749	10.5293	10.9789	10.6342	10.8247	10.9925	10.6824	10.5772	10.762	9.95713
A_33_P3330683		// // // chr2:137087011-137086952	14.6744	14.6189	14.7605	15.2039	0.055526	-0.0861115	-0.529523	0.725078	0.40546	0.00093268	1	1	1	0.862761	0.631455	0.00722055	14.4089	14.6888	14.7589	14.5573	14.7293	14.9949	14.9949	15.1951	15.4218	14.5443	14.7569	14.7221
A_33_P3331326		// // // chr13:028194669-028194728	11.9276	12.0181	11.7654	11.4379	-0.0905502	0.162194	0.48964	0.651927	0.611367	0.0885956	1	1	1	0.819459	0.786193	0.194546	12.2934	11.7272	12.0338	12.1904	11.4191	11.6867	11.8816	10.8744	11.5578	11.9912	11.5694	12.2221
A_33_P3331776		// // // chr20:042894221-042894280	7.14959	7.16861	7.09102	6.82125	-0.0190128	0.0585742	0.328342	0.681209	0.745773	0.0497533	1	1	1	0.837136	0.867851	0.128405	7.13689	7.1324	7.23652	7.04906	7.16983	7.05416	6.49145	6.96784	7.00446	6.99	7.22346	7.23532
A_33_P3331791		// // // chr11:003580060-003580118	8.03902	8.25996	7.99169	7.49528	-0.220938	0.0473266	0.543741	0.144295	0.909748	0.148316	1	1	1	0.354115	0.957017	0.27881	8.39093	8.2059	8.18305	7.97866	8.25439	7.74203	7.30754	7.41328	7.76502	7.47337	8.49582	8.14787
A_33_P3332175		// // // chrX:051666780-051666839	9.39905	9.86745	9.5672	8.05941	-0.468407	-0.168149	1.33964	0.124185	0.490957	0.000166606	1	1	1	0.323304	0.701618	0.00221919	10.0688	9.47869	10.0549	9.72727	9.19554	9.77878	8.55443	8.34398	7.27981	9.56025	9.29646	9.34042
A_33_P3332616		// // // chrX:047664518-047664577	7.96256	8.05215	8.08584	7.7448	-0.0895881	-0.123278	0.217758	0.366364	0.344113	0.0761334	1	1	1	0.605539	0.573889	0.174393	8.36587	7.69309	8.09749	8.10307	7.93934	8.21511	7.70999	7.86606	7.65837	8.02664	7.87463	7.98641
A_33_P3332627		// // // chr7:057245525-057245466	8.95791	8.89017	8.96492	9.4083	0.0677484	-0.00700702	-0.450387	0.831314	0.924925	0.0962354	1	1	1	0.918743	0.963243	0.206546	8.49731	9.22594	8.94724	8.58657	9.50793	8.80026	9.23868	9.62409	9.36213	8.75569	9.68125	8.4368
A_33_P3333187		// // // chr1:143906039-143905980	6.86733	6.84529	6.55197	6.79915	0.0220392	0.315359	0.0681752	0.684905	0.00419013	0.442055	1	1	1	0.838943	0.0307543	0.591245	6.96603	6.78492	6.78492	6.60765	6.6545	6.39376	6.86136	6.69074	6.84537	7.02815	6.73161	6.84223
A_33_P3333523		// // // chr10:120691788-120691729	11.8082	11.3639	9.99659	10.9762	0.444278	1.8116	0.831948	0.0236846	3.45666424820107e-07	0.000690044	1	0.00703535	1	0.112586	0.000151998	0.00587635	10.9565	11.3805	11.7548	9.87453	9.98507	10.1302	10.9119	10.8985	11.1184	11.6705	11.575	12.179
A_33_P3333560		// // // chr1:207495536-207495477	7.50102	7.46213	7.50818	7.49856	0.0388911	-0.00715821	0.00246652	0.641804	0.834535	0.917994	1	1	1	0.814147	0.917975	0.951346	7.47439	7.47109	7.44092	7.57156	7.46447	7.48852	7.5461	7.43975	7.50982	7.51686	7.61153	7.37468
A_33_P3333677		// // // chr15:022706220-022706161	6.7372	6.82323	6.67099	6.93126	-0.0860388	0.0662044	-0.194061	0.283975	0.633144	0.154396	1	1	1	0.525002	0.799659	0.286665	7.06161	6.63467	6.77343	6.76599	6.86291	6.38408	7.04668	6.93745	6.80965	6.5867	6.88482	6.74007
A_33_P3333708		// // // chrX:006144427-006144368	10.0809	10.1367	10.0939	9.9054	-0.0558355	-0.0130286	0.175453	0.420503	0.626752	0.420113	1	1	1	0.651431	0.795393	0.571371	10.2837	10.1025	10.0239	10.2077	9.99326	10.0806	9.87665	9.74135	10.0982	9.94771	10.1049	10.1899
A_33_P3334043		// // // chr1:149623141-149623082	6.71646	6.57164	6.67332	6.53618	0.144825	0.0431426	0.180287	0.20416	0.715566	0.0944895	1	1	1	0.433013	0.850894	0.203896	6.54433	6.41875	6.75183	6.78308	6.64597	6.59091	6.56424	6.48769	6.5566	6.67979	6.66964	6.79997
A_33_P3334121		// // // chr1:148339922-148339863	7.47032	7.60183	7.93959	7.46393	-0.131513	-0.469265	0.00639567	0.391145	0.0185789	0.793962	1	1	1	0.625765	0.0859403	0.870617	7.82102	7.51365	7.47084	8.23395	8.02335	7.56145	7.67655	7.42645	7.28878	7.56169	7.58771	7.26156
A_33_P3334342		// // // chr17:017286802-017286861	7.61069	7.75627	7.9112	7.65044	-0.145583	-0.300512	-0.0397456	0.45397	0.116133	0.93652	1	1	1	0.678488	0.296064	0.962871	8.04058	7.86693	7.36131	8.03543	7.94502	7.75315	7.63927	7.65837	7.65367	7.81111	7.65199	7.36897
A_33_P3334436		// // // chr22:030442750-030442691	6.60109	6.67642	6.68647	6.27423	-0.0753287	-0.0853726	0.32686	0.603084	0.747182	0.0229286	1	1	1	0.790179	0.868745	0.0727118	6.62008	6.83948	6.56971	6.60765	6.96658	6.48517	6.25662	6.2214	6.34468	6.60302	6.75851	6.44175
A_33_P3334575		// // // chr3:172143366-172143307	9.92945	9.74972	10.1488	9.78284	0.179728	-0.219367	0.146615	0.153564	0.0590057	0.312997	1	1	1	0.366791	0.190691	0.468966	9.8854	9.55367	9.8101	10.1755	10.0212	10.2497	9.7286	9.65185	9.96807	10.0058	9.9354	9.84716
A_33_P3335576		// // // chr7:076751624-076751683	8.30441	8.11266	8.4317	8.08394	0.191747	-0.127289	0.220473	0.137321	0.18387	0.0922875	1	1	1	0.343522	0.395342	0.200505	7.91208	8.37051	8.0554	8.54021	8.31991	8.43498	8.05862	8.2192	7.974	8.14779	8.28116	8.48428
A_33_P3336038		// // // chr11:077445416-077445357	12.836	12.4458	13.8393	12.9441	0.390188	-1.00338	-0.108161	0.454497	0.230351	0.657623	1	1	1	0.678877	0.452012	0.772116	10.7774	13.3663	13.1936	14.3663	13.4441	13.7076	14.3029	13.477	11.0524	13.1783	13.3653	11.9643
A_33_P3336242		// // // chr8:011990099-011990040	6.4966	6.48761	6.46459	6.65013	0.00899031	0.0320152	-0.153527	0.924743	0.738825	0.0523051	1	1	1	0.964519	0.863965	0.133237	6.47101	6.43499	6.55684	6.50764	6.41664	6.46949	6.72949	6.55348	6.66742	6.4962	6.43629	6.55732
A_33_P3336567		// // // chr7:157812575-157812634	6.8818	6.81776	6.85371	6.67269	0.0640396	0.0280861	0.209103	0.402453	0.697969	0.0184175	1	1	1	0.635964	0.839932	0.0622367	6.74428	6.87602	6.83297	6.91352	6.85007	6.79754	6.81886	6.73585	6.46337	6.93358	6.79754	6.91427
A_33_P3337154		// // // chr20:001871766-001871707	6.54504	6.8286	6.59347	6.65557	-0.283552	-0.0484229	-0.110526	0.00177425	0.402674	0.0866907	1	1	1	0.0211424	0.629271	0.191327	6.79673	6.78492	6.90414	6.62739	6.5621	6.59091	6.68198	6.58529	6.69944	6.4962	6.57398	6.56496
A_33_P3337742		// // //	8.35541	7.45397	7.8261	7.40668	0.901433	0.529307	0.948727	0.0320365	0.179182	0.0317056	1	1	1	0.138268	0.388997	0.092158	7.92123	7.94849	6.4922	7.81292	7.84886	7.81652	6.54433	7.89892	7.77678	8.53293	8.64157	7.89173
A_33_P3338292		// // // chr13:101404107-101404048	6.55191	6.56495	6.59309	6.50832	-0.0130409	-0.0411788	0.043589	0.936136	0.656203	0.889543	1	1	1	0.969775	0.814167	0.932952	6.41875	6.64417	6.63195	6.45774	6.63058	6.69096	6.43134	6.40072	6.69292	6.48064	6.55732	6.61779
A_33_P3338968		// // // chr9:014069158-014069217	10.1558	9.89821	9.76556	9.45754	0.257623	0.390267	0.698287	0.435675	0.151711	0.0727448	1	1	1	0.664015	0.350286	0.169131	9.9431	9.9553	9.79623	8.89223	10.2203	10.1842	9.3302	9.15594	9.88649	10.0155	10.1685	10.2835
A_33_P3339202		// // // chr1:031974776-031974835	7.52971	7.39681	7.45891	7.53701	0.132906	0.0708039	-0.00729886	0.418187	0.737062	0.916798	1	1	1	0.649474	0.862894	0.95051	7.21665	7.63122	7.34255	7.3054	7.59693	7.47439	7.29912	7.83095	7.48097	7.33251	7.72849	7.52814
A_33_P3339987		// // // chr6:039007503-039007444	6.46914	6.48838	6.4232	6.50614	-0.0192443	0.045935	-0.0370095	0.674903	0.886619	0.592768	1	1	1	0.832654	0.945781	0.720533	6.34579	6.56971	6.54964	6.45774	6.33578	6.47609	6.56424	6.53756	6.41664	6.25426	6.57398	6.57917
A_33_P3340229		// // // chr19:057910345-057910286	6.79759	6.61187	6.90679	6.99516	0.185724	-0.1092	-0.197564	0.385549	0.312918	0.126622	1	1	1	0.621612	0.542015	0.249845	6.41029	6.57681	6.8485	6.72268	6.80643	7.19127	6.66786	7.11527	7.20234	6.5554	6.84066	6.99672
A_33_P3340424		// // // chr10:044100153-044100094	13.6305	13.3774	14.0115	14.2491	0.253019	-0.381058	-0.618643	0.0695722	0.00504134	0.000167231	1	1	1	0.225874	0.0349358	0.00222316	13.1303	13.6535	13.3485	14.0827	13.9535	13.9984	14.2062	14.2408	14.3002	13.429	13.7628	13.6995
A_33_P3340454		// // // chr13:036857632-036857573	6.57285	6.53864	6.43887	6.18457	0.0342074	0.133981	0.388285	0.667599	0.182011	0.000947305	1	1	1	0.829077	0.392881	0.00729493	6.65495	6.41135	6.54964	6.53464	6.30589	6.47609	6.25662	6.13551	6.16157	6.69466	6.42925	6.59465
A_33_P3340624		// // // chr3:038556995-038556936	10.2047	10.4652	10.3014	10.0923	-0.260411	-0.0966854	0.112405	0.0426576	0.55456	0.403955	1	1	1	0.165526	0.748948	0.557251	10.3294	10.482	10.5841	10.211	10.4333	10.26	9.99838	10.0656	10.213	10.2581	10.3226	10.0336
A_33_P3341509		// // // chr4:033012626-033012567	9.37422	9.24358	9.88443	8.81389	0.130639	-0.510207	0.560331	0.213853	0.0101017	0.00294185	1	1	1	0.444683	0.0566705	0.0163586	9.19938	9.40486	9.12652	10.0724	9.76801	9.81286	8.78614	8.70246	8.95308	9.67649	9.44383	9.00235
A_33_P3341568		// // // chr13:019241753-019241812	8.67394	8.57826	8.59077	8.56557	0.0956752	0.0831661	0.108372	0.571999	0.490574	0.689986	1	1	1	0.768614	0.701564	0.796837	8.6401	8.44704	8.64765	8.55017	8.6316	8.59055	8.40017	8.51085	8.78568	8.58128	8.69258	8.74795
A_33_P3341731		// // // chr11:067722814-067722755	8.50772	8.47287	8.61067	8.15465	0.0348407	-0.102954	0.353064	0.66276	0.333009	0.335113	1	1	1	0.82597	0.563122	0.49134	8.5023	8.4381	8.47823	8.46106	8.68153	8.68942	8.25749	7.99554	8.21093	7.90166	8.69258	8.92891
A_33_P3342430		// // // chrX:153850738-153850679	14.7637	14.9092	14.172	14.541	-0.145518	0.591726	0.222755	0.795387	0.165453	0.365229	1	1	1	0.899733	0.37005	0.521643	14.8558	14.9883	14.8836	12.7718	14.9929	14.7513	14.9178	15.0516	13.6535	14.7569	14.6785	14.8558
A_33_P3343305		// // // chr19:040391999-040391940	7.75109	7.58061	7.74343	7.86273	0.17048	0.00766129	-0.111642	0.200538	0.832056	0.149518	1	1	1	0.428508	0.916884	0.280421	7.73422	7.53678	7.47084	7.87454	7.61372	7.74203	7.85714	7.713	8.01806	7.69581	7.67985	7.87761
A_33_P3343605		// // // chr13:021668494-021668435	7.36909	7.42371	7.42852	6.65413	-0.0546228	-0.0594297	0.714959	0.875201	0.743413	0.0641579	1	1	1	0.940942	0.866839	0.154607	7.70124	6.59465	7.97526	7.78845	6.5621	7.93502	6.8741	6.28349	6.80481	7.66438	6.48114	7.96176
A_33_P3343981		// // // chr17:079139542-079139483	10.8693	10.6722	10.7714	10.3785	0.197072	0.0979568	0.490785	0.179395	0.640935	0.00323955	1	1	1	0.402617	0.805307	0.0175405	10.5711	10.5548	10.8908	10.6101	10.6319	11.072	10.3879	10.2858	10.4618	10.7842	10.7259	11.0978
A_33_P3344765		// // // chr16:078389461-078389520	8.03756	7.69291	7.40882	7.00971	0.344648	0.628736	1.02784	0.354016	0.0980563	0.0153013	1	1	1	0.595183	0.264792	0.0543675	7.27836	8.24417	7.55619	6.43707	8.22531	7.56408	6.32457	8.03715	6.66742	7.96158	8.23042	7.92067
A_33_P3345031		// // // chr2:207273034-207272975	6.80894	6.5798	6.84448	7.03633	0.229143	-0.0355393	-0.227389	0.0197184	0.863462	0.0298746	1	1	1	0.0997337	0.933437	0.0881982	6.60395	6.53707	6.59838	6.97	6.83396	6.72949	6.9786	7.04104	7.08935	6.88634	6.67913	6.86136
A_33_P3345108		// // // chr18:046051006-046051065	6.9232	6.83196	6.88749	6.54454	0.091241	0.035709	0.378659	0.519082	0.659332	0.00263905	1	1	1	0.730309	0.815639	0.0150878	7.01217	6.60348	6.88023	6.91352	6.87602	6.87294	6.68198	6.47101	6.48064	6.97287	6.78492	7.01182
A_33_P3345294		// // // chr6:109636562-109636621	6.89704	6.85537	6.81449	6.7651	0.0416649	0.082546	0.131938	0.901347	0.557303	0.464653	1	1	1	0.953587	0.75093	0.611744	6.67096	6.98538	6.90978	6.74218	7.11038	6.59091	6.5283	7.03538	6.73161	6.69466	7.10973	6.88672
A_33_P3345614		// // // chr19:012811757-012811816	10.8244	10.6575	10.4066	10.5592	0.166875	0.417818	0.265206	0.669802	0.25954	0.743026	1	1	1	0.829984	0.486994	0.835864	10.5288	10.5963	10.8475	10.8854	10.0514	10.283	10.2608	10.334	11.0829	10.498	10.7411	11.2341
A_33_P3346046		// // // chr17:066202331-066202272	8.60363	8.8507	8.69111	8.48257	-0.247068	-0.0874832	0.121054	0.454235	0.983677	0.554335	1	1	1	0.678636	0.992152	0.687405	8.65879	9.32455	8.56875	8.30224	9.27941	8.49169	8.044	8.98875	8.41498	8.60515	8.98888	8.21685
A_33_P3346333		// // // chr12:123900390-123900449	7.54148	7.2709	7.51995	7.4022	0.270584	0.021532	0.139276	0.0048779	0.586799	0.0851252	1	1	1	0.0400161	0.770478	0.188875	7.25965	7.29338	7.25965	7.49165	7.63156	7.43663	7.30754	7.49428	7.40479	7.56169	7.59752	7.46523
A_33_P3346508		// // // chr14:104578289-104578348	7.98098	7.75473	8.01221	7.87765	0.226252	-0.0312307	0.103335	0.119032	0.720151	0.5782	1	1	1	0.315614	0.853782	0.708112	7.31817	7.90561	8.04041	8.09105	7.89741	8.04818	7.92568	7.7978	7.90946	7.91395	7.84719	8.1818
A_33_P3346533		// // // chr11:090015787-090015728	7.59564	7.61827	7.32629	7.61594	-0.0226333	0.269352	-0.0202954	0.886964	0.0369296	0.873827	1	1	1	0.946737	0.139734	0.923585	7.71868	7.64424	7.4919	7.50151	7.57924	6.89811	7.65233	7.60286	7.59262	7.85101	7.5461	7.38982
A_33_P3347049		// // // chr5:099728171-099728112	7.15854	7.51209	7.19538	7.17857	-0.353558	-0.0368403	-0.0200341	0.00182139	0.654313	0.729009	1	1	1	0.0214654	0.813196	0.824856	7.56943	7.29826	7.6686	7.17155	7.21332	7.20126	7.29007	7.08902	7.15662	7.11884	7.26098	7.09579
A_33_P3347055		// // // chr18:044663478-044663537	9.33046	9.25151	9.28978	9.44567	0.0789522	0.0406834	-0.115208	0.751294	0.681176	0.438905	1	1	1	0.877794	0.829117	0.588319	9.34344	9.23007	9.18101	9.63672	9.51133	8.72128	9.51411	9.34981	9.47308	9.27952	9.29962	9.41225
A_33_P3347522		// // // chr16:029887696-029887637	15.5507	15.2463	15.284	14.7119	0.304429	0.266764	0.838862	0.243489	0.363583	0.00178126	1	1	1	0.481138	0.593164	0.0113727	15.3103	15.2406	15.188	15.5576	15.0748	15.2195	15.272	14.9214	13.9423	15.6629	15.4527	15.5366
A_33_P3347663		// // // chr18:076738410-076738351	6.65131	6.83301	6.54022	6.52899	-0.181694	0.111097	0.122327	0.0334415	0.147423	0.14222	1	1	1	0.141681	0.344363	0.271056	6.80481	6.75768	6.93653	6.5621	6.52488	6.53367	6.553	6.46235	6.57161	6.67979	6.621	6.65316
A_33_P3347787		// // //	6.5408	6.47686	6.26974	6.55384	0.0639402	0.271061	-0.0130456	0.478908	0.0250339	0.884911	1	1	1	0.698429	0.105835	0.930251	6.48064	6.37596	6.57398	6.1958	6.21109	6.40232	6.74302	6.30532	6.61319	6.64867	6.36561	6.60811
A_33_P3348151		// // // chr9:043848640-043848699	7.32988	7.04079	7.11242	7.0269	0.28909	0.217466	0.302987	0.310955	0.469161	0.23275	1	1	1	0.553949	0.685093	0.383367	7.382	6.60348	7.13689	7.19004	6.66209	7.48512	7.55811	6.53756	6.98502	7.65926	6.6545	7.67589
A_33_P3348194		// // // chr6:082897078-082897019	6.56833	6.46111	6.46171	6.48566	0.107224	0.106619	0.0826693	0.54144	0.480889	0.842147	1	1	1	0.745446	0.694545	0.902273	6.47101	6.44537	6.46694	6.47659	6.4972	6.41135	6.48165	6.41875	6.5566	6.35738	6.63694	6.71067
A_33_P3348744		// // // chr12:114987607-114987666	9.64798	9.26907	9.9013	8.46288	0.37891	-0.253321	1.18509	0.499348	0.3322	0.0292766	1	1	1	0.714363	0.562139	0.0869118	9.98809	8.66408	9.15503	10.2704	8.8786	10.5549	8.42216	7.82569	9.14081	9.63002	9.05492	10.259
A_33_P3349002		// // // chr1:025735196-025735137	6.92524	6.89901	6.88236	6.8276	0.0262307	0.0428844	0.097646	0.897055	0.911657	0.974543	1	1	1	0.950912	0.957496	0.985241	6.68899	6.86349	7.14456	6.85475	6.81946	6.97287	6.66031	6.62967	7.19282	6.79754	6.75851	7.21968
A_33_P3349501		// // // chr2:069159486-069159545	6.9273	7.08565	6.93878	6.71476	-0.15835	-0.0114819	0.212539	0.529712	0.880605	0.545508	1	1	1	0.737077	0.942321	0.680535	6.79673	7.55966	6.90056	6.4977	7.62769	6.69096	6.49145	6.97305	6.67979	6.61825	7.36774	6.79592
A_33_P3349597		// // //	8.84363	8.84663	8.86957	8.65771	-0.00299998	-0.0259339	0.185926	0.606807	0.789869	0.362131	1	1	1	0.792428	0.893718	0.518462	9.01369	8.65371	8.8725	8.9296	8.99455	8.68455	8.83459	8.43185	8.70668	8.68701	8.94843	8.89545
A_33_P3349619		// // // chr2:092031592-092031651	6.4685	6.60272	6.52036	6.48895	-0.134223	-0.0518665	-0.020454	0.423773	0.901953	0.830688	1	1	1	0.654058	0.95304	0.894787	6.44071	6.7635	6.60395	6.37975	6.78757	6.39376	6.34579	6.83237	6.28869	6.43707	6.71712	6.2513
A_33_P3349840		// // // chr2:024553470-024553529	11.0327	10.6672	10.8303	10.8462	0.365484	0.202341	0.186472	0.00684709	0.0462033	0.122082	1	1	1	0.0493655	0.162106	0.243434	10.5653	10.5646	10.8717	10.6761	11.0037	10.8111	10.91	10.7178	10.9108	11.1509	10.7922	11.1549
A_33_P3350196		// // // chr14:074521876-074521935	6.49708	6.3946	6.5436	6.63372	0.102475	-0.0465173	-0.13664	0.269561	0.591225	0.0712495	1	1	1	0.510314	0.773938	0.166798	6.39	6.4282	6.36561	6.47659	6.50665	6.64755	6.72949	6.40072	6.77095	6.50218	6.47203	6.51703
A_33_P3350452		// // // chr16:016025979-016025920	9.3661	9.10285	8.8383	8.39909	0.263253	0.527794	0.96701	0.631358	0.278301	0.16775	1	1	1	0.807414	0.506363	0.303891	7.74823	10.0542	9.50607	8.21062	10.6954	7.60888	7.69407	9.35667	8.14652	8.88781	9.86185	9.34864
A_33_P3350549		// // // chr11:067512844-067512785	8.73826	8.63802	8.91469	8.37094	0.100242	-0.176427	0.36733	0.667753	0.280912	0.10003	1	1	1	0.829077	0.509213	0.212073	8.78971	8.52193	8.60243	8.68822	8.74112	9.31474	7.99624	8.45182	8.66475	8.7029	8.53384	8.97806
A_33_P3350638		// // // chr16:029810045-029810104	7.76931	7.55427	7.57299	7.38344	0.215045	0.196321	0.385872	0.48072	0.554275	0.137132	1	1	1	0.699914	0.748883	0.264104	7.98757	7.35003	7.32522	7.91349	7.22225	7.58325	8.01231	7.0278	7.11022	7.91395	7.21787	8.17613
A_33_P3351062		// // // chr17:039114704-039114645	7.19606	6.98236	7.01052	7.18721	0.213692	0.18554	0.00884914	0.0620353	0.12769	0.791006	1	1	1	0.210469	0.313873	0.868568	6.84889	7.0611	7.0371	6.97681	7.02866	7.02607	7.31648	7.07688	7.16826	7.04974	7.2508	7.28762
A_33_P3351097		// // // chr3:182178446-182178387	7.50619	7.51867	7.48522	7.5795	-0.012478	0.0209717	-0.0733045	0.89127	0.858338	0.62444	1	1	1	0.948584	0.930413	0.745016	7.78978	7.34504	7.4212	7.72849	7.35113	7.37604	7.68949	7.42645	7.62255	7.62026	7.32747	7.57085
A_33_P3351276		// // // chr16:032822588-032822529	7.24752	7.15615	7.0921	6.92002	0.0913733	0.155425	0.3275	0.534154	0.166953	0.0281807	1	1	1	0.740373	0.371934	0.0845463	7.24873	6.96892	7.2508	7.21998	7.1582	6.89811	6.7581	6.92359	7.07838	7.28416	7.0737	7.3847
A_33_P3351388		// // // chr17:055940464-055940523	6.99595	6.78259	7.04863	6.75734	0.213366	-0.0526793	0.238617	0.313131	0.514871	0.289831	1	1	1	0.556443	0.719555	0.445909	6.553	6.60348	7.19127	7.28097	6.52488	7.34004	7.00727	6.48064	6.7841	6.97287	6.67913	7.33586
A_33_P3351524		// // // chr4:009588552-009588493	10.702	10.5418	10.8051	10.2149	0.16028	-0.10308	0.48712	0.648003	0.299266	0.0546209	1	1	1	0.817782	0.528483	0.137382	10.3036	10.5874	10.7343	11.0013	10.5954	10.8186	10.1575	10.3292	10.1581	10.2479	10.6224	11.2359
A_33_P3351529		// // // chr7:152299325-152299266	16.3706	15.655	15.7307	15.3259	0.715632	0.639853	1.04466	0.168438	0.200786	0.0570429	1	1	1	0.387405	0.416998	0.142146	14.724	16.9711	15.2698	14.8063	16.8493	15.5366	14.8378	16.3597	14.7804	16.0042	16.9329	16.1747
A_33_P3351615		// // // chr11:129407893-129407952	14.0351	14.2718	14.024	13.6647	-0.236631	0.0110781	0.370399	0.116539	0.971109	0.0423154	1	1	1	0.311362	0.985891	0.113786	14.4967	14.4034	13.9152	14.2511	14.1255	13.6955	13.5922	13.8522	13.5498	13.8858	14.2124	14.0071
A_33_P3351775		// // // chr1:059465938-059465997	8.2981	8.21675	8.06678	8.09949	0.0813462	0.231317	0.198603	0.667942	0.246981	0.300386	1	1	1	0.829093	0.47216	0.45625	8.26087	7.88621	8.50317	8.2226	7.77781	8.19993	8.24484	7.81932	8.23432	8.36996	7.92642	8.5979
A_33_P3351920		// // //	6.7408	6.70398	6.73086	6.78436	0.0368145	0.00994154	-0.043564	0.772417	0.889384	0.340056	1	1	1	0.888845	0.94729	0.496035	6.66476	6.65047	6.79673	6.88482	6.60441	6.70334	6.77343	6.6007	6.97896	6.70852	6.67913	6.83475
A_33_P3352407		// // // chr2:181737784-181737725	14.3708	14.5224	14.9561	14.3672	-0.151558	-0.58532	0.00364385	0.791346	0.262975	0.671498	1	1	1	0.897694	0.490815	0.782414	14.5517	15.4378	13.5776	14.8596	15.6443	14.3646	13.9485	15.5335	13.6195	14.2346	14.9674	13.9105
A_33_P3353259		// // // chr10:121398160-121398219	16.7371	16.8311	16.6653	16.7922	-0.0940225	0.071792	-0.0551709	0.507459	0.534073	0.60562	1	1	1	0.721999	0.73331	0.730523	16.7685	16.8561	16.8687	16.3371	16.7397	16.919	16.9042	16.6652	16.8073	16.7313	16.7435	16.7364
A_33_P3353630		// // // chr5:000272537-000272478	6.48894	6.29742	6.67445	6.69863	0.191523	-0.185508	-0.209686	0.102886	0.0500328	0.0258859	1	1	1	0.289232	0.170973	0.0793833	6.28869	6.4282	6.17536	6.61825	6.58106	6.82404	6.78737	6.53756	6.77095	6.37596	6.48969	6.60116
A_33_P3353906		// // // chr5:178157612-178157671	9.21693	9.06071	9.11755	9.87919	0.156219	0.099382	-0.66226	0.653112	0.861804	0.0251811	1	1	1	0.820084	0.932295	0.0777624	9.50424	8.74059	8.9373	9.44078	8.57775	9.33411	9.88868	9.07888	10.67	9.43226	8.82174	9.39679
A_33_P3354296		// // // chrX:018884701-018884760	10.2091	9.51896	9.79134	9.8864	0.690109	0.41773	0.322668	6.47949923966594e-05	0.00263444	0.0123093	1	1	1	0.00274744	0.0226526	0.0461213	9.43301	9.64367	9.4802	9.58283	9.9017	9.88949	9.89504	9.89329	9.87088	10.266	9.9354	10.4258
A_33_P3354479		// // // chr10:051532161-051532102	16.4654	16.3908	16.1763	15.6193	0.074525	0.289101	0.84607	0.781502	0.16866	0.00172113	1	1	1	0.89344	0.374599	0.0111242	16.2931	16.784	16.0954	16.0816	16.6897	15.7574	15.459	16.1089	15.2899	16.2494	16.7685	16.3782
A_33_P3354728		// // // chr14:065735706-065735765	8.20692	7.99442	7.91545	8.0959	0.212502	0.291467	0.111016	0.192073	0.0993854	0.681825	1	1	1	0.418103	0.267565	0.790717	7.76325	8.02975	8.19024	7.57547	7.95578	8.21511	8.01231	7.99076	8.28464	8.13277	7.97041	8.51757
A_33_P3354783		// // // chr15:020270876-020270817	6.59025	6.71609	6.7577	6.67794	-0.125839	-0.167443	-0.087681	0.283288	0.173038	0.488883	1	1	1	0.524355	0.380945	0.632726	6.87621	6.53707	6.735	6.79673	6.64597	6.83039	6.61779	6.64507	6.77095	6.74765	6.48969	6.53342
A_33_P3356106		// // // chr1:004686903-004686844	6.66791	6.53818	6.68099	6.65891	0.129732	-0.0130757	0.00899909	0.277413	0.774835	0.93855	1	1	1	0.518855	0.884826	0.96413	6.62922	6.41135	6.57398	6.86986	6.55348	6.61962	6.7581	6.51358	6.70507	6.67979	6.58388	6.74007
A_33_P3357626		// // // chr1:012280908-012280849	9.51783	9.67182	9.13321	8.7694	-0.153983	0.38462	0.748434	0.627022	0.0899405	0.0298931	1	1	1	0.805211	0.24994	0.0882143	9.53005	10.1948	9.29057	8.87226	9.84091	8.68647	8.72117	8.57639	9.01063	9.41023	9.90791	9.23536
A_33_P3357669		// // // chr3:043527287-043527228	14.2864	14.7759	14.4825	14.6693	-0.489472	-0.19607	-0.382855	0.000361052	0.0686071	0.00467336	1	1	1	0.00783421	0.210704	0.0228922	14.8114	14.6246	14.8916	14.4821	14.3933	14.572	14.734	14.7164	14.5573	14.3747	14.342	14.1426
A_33_P3357879		// // // chr10:133274691-133274632	7.8729	7.62706	7.69217	7.51896	0.245841	0.180724	0.353935	0.0578936	0.172777	0.012428	1	1	1	0.201455	0.380676	0.0464377	7.70124	7.55966	7.62026	7.71278	7.61372	7.75001	7.62267	7.31166	7.62255	7.76657	7.77019	8.08193
A_33_P3357964		// // // chr16:002652389-002652330	7.03565	7.15131	7.3203	7.12528	-0.115662	-0.284658	-0.0896373	0.202795	0.0105756	0.273024	1	1	1	0.431339	0.0585062	0.427945	7.10744	7.08271	7.26377	7.49165	7.18106	7.2882	7.30754	6.97896	7.08935	6.88939	7.15662	7.06093
A_33_P3358019		// // // chr9:134431521-134431580	7.85428	7.70379	7.89804	8.03263	0.150486	-0.0437632	-0.178355	0.369405	0.528222	0.140403	1	1	1	0.608012	0.72932	0.268824	7.43897	7.73951	7.9329	7.73221	7.68293	8.27899	7.83895	7.9585	8.30045	7.74456	7.88611	7.93216
A_33_P3358037		// // // chr8:031077477-031077418	9.88449	9.22728	9.7952	9.51884	0.657218	0.0892912	0.365653	0.00104614	0.616762	0.0612632	1	1	1	0.0152405	0.789072	0.149489	9.00582	9.53209	9.14392	9.90337	9.78613	9.69611	9.19907	9.63343	9.72402	9.81071	9.72372	10.1191
A_33_P3358347		// // // chr11:047187868-047187809	8.70836	8.78491	8.59083	8.9286	-0.0765433	0.117532	-0.220237	0.627998	0.423067	0.121855	1	1	1	0.805499	0.647276	0.243221	8.5841	8.58105	9.18957	8.51517	8.49825	8.75908	8.97421	8.80319	9.0084	8.74043	8.55071	8.83395
A_33_P3358804		// // // chr17:015515414-015515355	6.74886	6.70804	6.90576	6.7402	0.0408252	-0.156896	0.00866231	0.557847	0.0599567	0.984218	1	1	1	0.758036	0.192537	0.991397	6.56971	6.75768	6.79673	6.95627	6.86291	6.89811	6.7581	6.71067	6.75183	6.72949	6.80643	6.71067
A_33_P3358856		// // // chr19:001307493-001307434	12.9747	12.8604	12.7769	12.657	0.114286	0.197744	0.317728	0.653839	0.489108	0.11852	1	1	1	0.820423	0.700822	0.238552	13.4519	13.0187	12.1105	12.9162	12.5977	12.8169	12.9102	12.8358	12.2249	13.1808	13.0249	12.7184
A_33_P3358905		// // // chr9:045362744-045362806	6.95415	6.78892	6.70259	6.97657	0.165222	0.251559	-0.0224195	0.199934	0.0396529	0.670481	1	1	1	0.427711	0.1461	0.781709	6.98609	6.87602	6.50467	6.74806	6.82603	6.53367	6.96459	6.88672	7.07838	6.97287	6.9167	6.97287
A_33_P3358930		// // //	6.64146	6.69269	6.66297	6.78143	-0.0512321	-0.021511	-0.139975	0.613958	0.661102	0.143345	1	1	1	0.79688	0.816289	0.272461	6.78819	6.68593	6.60395	6.76599	6.50665	6.71626	6.96459	6.52145	6.85825	6.60302	6.49969	6.82165
A_33_P3359869		// // // chr20:062512265-062512324	6.51582	6.55757	6.46951	6.41513	-0.0417455	0.046308	0.100692	0.606109	0.520571	0.179933	1	1	1	0.792149	0.723185	0.318839	6.66476	6.44537	6.56257	6.57161	6.45286	6.38408	6.49145	6.39162	6.36232	6.57681	6.45363	6.51703
A_33_P3359984		// // // chr5:079796758-079796817	13.4254	13.2563	13.4344	12.5461	0.16904	-0.00900149	0.879326	0.500202	0.8483	0.00104347	1	1	1	0.714897	0.924717	0.00781988	12.9589	13.1907	13.6195	13.4256	13.8192	13.0584	12.5338	13.0285	12.0759	13.3714	13.6385	13.2663
A_33_P3360204		// // // chr19:020349157-020349098	9.4672	9.30001	9.10704	8.88316	0.167192	0.360158	0.584043	0.0428536	0.000438683	4.43205571320024e-06	1	1	0.0902056	0.165817	0.00692151	0.000225514	9.31746	9.27297	9.3096	9.15361	9.05365	9.11388	8.9445	8.79469	8.91029	9.47242	9.41394	9.51525
A_33_P3360530		// // // chr2:228734906-228734847	6.54152	6.53393	6.6197	6.61018	0.00759449	-0.0781826	-0.0686547	0.934769	0.550244	0.831363	1	1	1	0.969	0.745912	0.895392	6.68899	6.35022	6.56257	6.73161	6.3765	6.751	6.94643	6.38192	6.50218	6.67979	6.36561	6.57917
A_33_P3361217		// // // chr5:092923207-092923148	6.61714	6.41353	6.6105	6.6879	0.203606	0.0066403	-0.070765	0.0718634	0.800193	0.374468	1	1	1	0.230809	0.899245	0.530269	6.41875	6.37596	6.44589	6.62739	6.61319	6.59091	6.61779	6.81125	6.63467	6.48064	6.70247	6.66831
A_33_P3361309		// // // chr11:073632669-073632610	13.102	13.3667	14.138	14.2637	-0.264667	-1.03594	-1.16169	0.373397	0.000432108	0.000138621	1	1	1	0.611158	0.0068816	0.00195996	13.3449	13.3557	13.3995	14.2271	13.8987	14.2882	14.2882	14.0758	14.4272	13.3276	12.3951	13.5833
A_33_P3361352		// // // chr20:058674055-058674114	6.93837	6.94141	6.88853	6.80313	-0.00304701	0.0498339	0.135241	0.716646	0.964391	0.685372	1	1	1	0.858132	0.982444	0.79357	6.76806	7.00253	7.05365	6.82603	6.9786	6.86097	6.7581	6.7581	6.89319	6.65718	7.15662	7.0013
A_33_P3361817		// // // chr1:024228141-024228082	9.42678	9.60652	9.52753	9.5966	-0.179733	-0.100742	-0.169812	0.270581	0.65973	0.446614	1	1	1	0.511625	0.815639	0.595554	9.55517	9.55367	9.71071	9.53255	9.56598	9.48405	9.76543	9.60656	9.4178	9.63774	9.46825	9.17436
A_33_P3362239		// // // chr7:073464225-073464284	7.83997	7.75758	7.78322	7.41157	0.0823879	0.0567421	0.4284	0.759422	0.84645	0.00380743	1	1	1	0.882195	0.923891	0.0197434	7.91899	7.59122	7.76253	7.97579	7.69777	7.67611	7.58935	7.29367	7.35168	7.76657	7.94594	7.80739
A_33_P3362548		// // // chr9:136890483-136890542	7.77778	7.5092	7.8414	7.83972	0.268579	-0.0636187	-0.0619457	0.0272199	0.485682	0.470417	1	1	1	0.123607	0.698148	0.61651	7.18757	7.67743	7.6626	7.86509	7.78437	7.87473	7.8251	7.7978	7.89627	7.72189	7.80074	7.81071
A_33_P3362567		// // // chr2:203065870-203065811	8.1805	8.43769	8.32578	8.07648	-0.257191	-0.145279	0.104023	0.0367935	0.236029	0.2946	1	1	1	0.151346	0.458956	0.450319	8.48868	8.22847	8.59592	8.30224	8.28464	8.39046	7.80225	8.30117	8.12601	8.21549	8.15903	8.16698
A_33_P3362601		// // // chr1:170636539-170636480	6.52286	6.48936	6.46653	6.30789	0.0335013	0.056328	0.214969	0.772482	0.454435	0.0863688	1	1	1	0.888863	0.673447	0.190871	6.60395	6.44537	6.41875	6.41875	6.5621	6.41875	6.43134	6.14765	6.34468	6.61088	6.67913	6.27856
A_33_P3362812		// // // chr2:176049213-176049272	13.9079	14.1216	13.9157	13.909	-0.213732	-0.00782248	-0.00109958	0.244857	0.799847	0.8787	1	1	1	0.482548	0.899072	0.92636	13.7544	14.1566	14.4539	13.8931	13.7899	14.0641	14.1062	13.8706	13.7503	13.8441	13.8602	14.0194
A_33_P3363100		// // // chr6:029942911-029942852	7.70401	7.77413	7.82689	7.66414	-0.070119	-0.122887	0.0398611	0.639769	0.3931	0.728299	1	1	1	0.812824	0.620696	0.824422	7.83569	7.62255	7.86413	7.70794	7.58513	8.18761	7.2721	7.57381	8.14652	7.68687	7.84425	7.58089
A_33_P3363305		// // // chr11:071279748-071279807	9.37975	9.31553	9.24941	8.75832	0.0642197	0.130338	0.621427	0.895331	0.710587	0.0285227	1	1	1	0.950164	0.847915	0.0853489	9.47881	8.87303	9.59474	9.45794	8.87438	9.41592	8.94555	8.2192	9.11021	9.41129	9.08428	9.64367
A_33_P3364443		// // // chr16:054958929-054958870	7.17464	7.05	7.1238	6.76372	0.124639	0.0508374	0.410916	0.424285	0.689802	0.00242219	1	1	1	0.6546	0.83499	0.0141663	7.08238	6.94716	7.12046	7.04906	7.22903	7.09332	6.70031	6.7581	6.83277	7.00762	7.18044	7.33586
A_33_P3364493		// // // chr9:068410624-068410565	6.76599	6.68546	6.71225	6.76068	0.0805299	0.0537436	0.00531093	0.669852	0.769312	0.970471	1	1	1	0.829995	0.881237	0.982718	6.86329	6.47	6.7231	6.74806	6.59744	6.79124	7.00727	6.56971	6.70507	6.78492	6.75851	6.75455
A_33_P3364498		// // // chr9:068409003-068408944	10.0721	10.0412	10.7855	9.68467	0.0309024	-0.713381	0.387441	0.916657	0.0702332	0.755182	1	1	1	0.960696	0.213288	0.844519	10.1838	10.3113	9.62854	11.3464	10.7792	10.2308	8.87888	9.69426	10.4809	9.6793	10.4265	10.1106
A_33_P3365267		// // // chr3:046791581-046791522	7.08092	6.74816	6.93235	6.89756	0.332762	0.148574	0.183362	0.0700843	0.250589	0.524441	1	1	1	0.226885	0.47663	0.662936	6.63558	6.61962	6.98929	6.89924	7.18757	6.71024	6.84772	6.6767	7.16826	6.99707	6.87102	7.37468
A_33_P3365666		// // // chr7:076610569-076610628	10.5086	9.76369	10.3564	10.1774	0.744932	0.152221	0.331221	0.0525228	0.880413	0.394493	1	1	1	0.189237	0.942236	0.548962	8.83147	10.2846	10.175	10.5276	10.386	10.1556	10.2019	10.4118	9.9185	9.97471	10.668	10.8832
A_33_P3365963		// // // chr4:041363168-041363109	11.9975	11.4865	11.2567	10.5827	0.511013	0.740796	1.41481	0.144584	0.0391186	0.00193826	1	1	1	0.35463	0.144821	0.0120825	11.6456	12.1765	10.6374	10.9944	11.7537	11.0221	11.3885	9.94639	10.4133	11.9452	12.2938	11.7535
A_33_P3366224		// // // chr4:077589366-077589425	10.5314	10.4129	10.5802	10.3725	0.118566	-0.0487966	0.158889	0.315456	0.718994	0.0578775	1	1	1	0.558983	0.853078	0.143569	10.4875	10.4382	10.3128	10.5745	10.6985	10.4677	10.4162	10.5527	10.1487	10.493	10.575	10.5262
A_33_P3366493		// // // chr12:133322465-133322524	10.4252	9.51782	9.94142	9.8819	0.907423	0.483829	0.543347	0.0752187	0.359222	0.399562	1	1	1	0.237758	0.588905	0.55318	8.50404	9.97677	10.0727	9.53726	10.393	9.89395	9.57271	10.0093	10.0637	9.61106	10.2699	11.3948
A_33_P3366614		// // // chr2:147021801-147021860	6.57501	6.45964	6.6096	6.65238	0.11537	-0.0345898	-0.0773653	0.333218	0.619733	0.366297	1	1	1	0.576176	0.791096	0.522701	6.24121	6.4922	6.64552	6.47659	6.58106	6.77116	6.65136	6.6007	6.70507	6.46235	6.50814	6.75455
A_33_P3367073		// // // chr17:002627468-002627409	8.25146	8.13082	8.20187	8.43076	0.120638	0.0495863	-0.179304	0.524429	0.945573	0.14797	1	1	1	0.733778	0.973871	0.278236	7.76647	8.23896	8.38703	8.12205	8.12536	8.3582	8.37126	8.36935	8.55167	7.98116	8.18103	8.59219
A_33_P3367681		// // // chr11:108368688-108368747	7.93788	7.48616	7.57966	7.6771	0.45172	0.358226	0.260779	0.0432875	0.0634293	0.223549	1	1	1	0.166682	0.199965	0.372668	7.56943	7.59495	7.2941	7.50151	7.89741	7.34004	7.53033	7.87146	7.62951	7.59472	8.02768	8.19124
A_33_P3367970		// // // chr11:112054686-112054745	7.65877	7.13079	7.03918	6.88581	0.527981	0.61959	0.772954	0.00673923	0.00101166	0.000112983	1	1	1	0.0488474	0.0118131	0.00171097	7.34032	7.06666	6.98538	6.94204	7.30911	6.86639	6.735	7.29367	6.62876	7.63972	7.57073	7.76584
A_33_P3368636		// // // chr16:028251197-028251138	13.3842	13.6904	13.6453	13.7973	-0.306144	-0.261075	-0.413054	0.00768801	0.0203153	0.000700544	1	1	1	0.0534589	0.0913491	0.00594834	13.6293	13.6705	13.7713	13.5	13.7161	13.7198	13.9136	13.6359	13.8424	13.2533	13.5509	13.3485
A_33_P3368900		// // // chr4:057976492-057976551	6.89585	7.05566	7.1788	7.16372	-0.159803	-0.28295	-0.267867	0.205844	0.013512	0.0302369	1	1	1	0.435007	0.0690459	0.088958	7.02607	7.12176	7.01914	7.1582	7.08138	7.29683	7.31336	7.09941	7.07838	7.00762	6.91146	6.76847
A_33_P3368925		// // // chr19:036426619-036426678	7.17922	6.87786	6.73701	7.03893	0.301364	0.442205	0.140292	0.0383742	0.00259365	0.342598	1	1	1	0.155398	0.022425	0.498562	6.75183	7.01844	6.86329	6.45774	7.13369	6.61962	7.08902	7.0233	7.00446	7.09563	7.21271	7.22933
A_33_P3369016		// // // chr1:016849827-016849768	7.33666	7.17713	7.20402	7.02543	0.159533	0.13264	0.311237	0.455394	0.476305	0.0526	1	1	1	0.679668	0.690583	0.133704	7.11267	7.29826	7.12046	7.21998	7.39572	6.99637	7.03538	7.26377	6.77713	7.05772	7.38605	7.56622
A_33_P3369731		// // // chr5:176036413-176036472	6.67482	6.67583	6.8372	6.60338	-0.00100845	-0.162374	0.0714439	0.754114	0.349813	0.617041	1	1	1	0.879065	0.579322	0.739831	6.40018	6.81326	6.81406	6.69662	6.94204	6.87294	6.48165	6.63558	6.69292	6.76059	6.81386	6.45002
A_33_P3370015		// // // chr10:071283234-071283175	6.91055	6.83807	6.873	6.82488	0.0724799	0.0375534	0.0856745	0.41719	0.49884	0.518476	1	1	1	0.648785	0.70748	0.657751	6.96062	6.87602	6.67759	6.81946	6.96242	6.83711	6.85475	6.69074	6.92915	6.96892	6.87602	6.88672
A_33_P3370515		// // // chr17:000041347-000041406	17.1825	16.9121	16.9958	16.8815	0.270408	0.1867	0.300944	0.0583024	0.176018	0.0154832	1	1	1	0.202427	0.384263	0.054767	17.0559	17.1173	16.5629	16.9842	17.0233	16.9798	16.9711	17.0885	16.5849	17.2545	17.1978	17.0951
A_33_P3371144		// // // chr17:079454868-079454809	12.3519	12.1055	12.083	11.8472	0.246366	0.268928	0.504739	0.386679	0.382205	0.146621	1	1	1	0.622424	0.611751	0.276672	12.5531	11.7189	12.0446	12.4218	11.6045	12.2227	12.0091	11.2159	12.3165	12.6637	12.0917	12.3003
A_33_P3371769		// // // chr7:102989031-102989090	12.1811	12.781	12.3072	12.0212	-0.599862	-0.126035	0.159916	0.0596533	0.656215	0.193463	1	1	1	0.205584	0.814167	0.336687	12.9264	12.6998	12.7168	12.3427	12.2574	12.3214	12.5379	12.4505	11.0752	12.2352	12.2165	12.0917
A_33_P3372084		// // // chr5:180409466-180409525	7.61696	7.78651	7.58841	7.78048	-0.169551	0.0285458	-0.163527	0.322858	0.637112	0.462957	1	1	1	0.566818	0.802907	0.610328	7.82589	7.58113	7.9525	7.65188	7.47363	7.63972	7.89618	7.72103	7.72424	7.84778	7.31775	7.68534
A_33_P3372104		// // // chr6:105750161-105750102	6.98155	6.86926	6.84002	6.70401	0.112292	0.141526	0.277542	0.508511	0.304358	0.0646477	1	1	1	0.722594	0.533451	0.155309	6.95299	6.78492	6.86986	6.95627	6.84262	6.72118	6.75016	6.59091	6.77095	6.85942	6.81386	7.27137
A_33_P3373119		// // // chr19:033953336-033953277	6.91715	6.95105	7.03596	6.88447	-0.033896	-0.118813	0.0326803	0.87746	0.401116	0.667053	1	1	1	0.942424	0.62757	0.778827	7.19374	6.78492	6.87448	7.2508	6.78757	7.06952	6.96459	6.77343	6.91539	7.11884	6.75851	6.8741
A_33_P3374170		// // // chr3:011276251-011276192	6.57194	6.61709	6.64742	6.7758	-0.0451494	-0.0754766	-0.203862	0.796488	0.703367	0.243977	1	1	1	0.90031	0.843472	0.396239	6.57705	6.66564	6.60858	6.4977	6.78246	6.66209	6.66031	7.06733	6.59977	6.61088	6.53998	6.56496
A_33_P3374215		// // // chr1:144917504-144917445	10.69	9.94283	10.4739	10.1512	0.74718	0.216139	0.538757	0.019201	0.576144	0.105718	1	1	1	0.0978511	0.763692	0.220053	9.68259	10.3537	9.79216	10.291	10.6643	10.4663	9.94995	10.3109	10.1929	10.1271	10.6025	11.3404
A_33_P3374903		// // // chr14:035704538-035704597	7.67967	7.57149	7.79739	7.51195	0.10818	-0.117713	0.167724	0.588629	0.321253	0.253621	1	1	1	0.780326	0.550978	0.406966	7.80336	7.58113	7.32999	7.93437	7.85539	7.6024	7.61602	7.46613	7.45371	7.57215	7.72189	7.74498
A_33_P3375133		// // // chr11:049071607-049071548	8.75378	8.34736	8.83384	8.37064	0.406418	-0.0800651	0.383133	0.0364181	0.458354	0.0996575	1	1	1	0.150196	0.677184	0.211637	8.45709	8.34439	8.2406	8.92018	8.71786	8.86348	8.07401	8.29601	8.74191	8.61157	8.63987	9.00989
A_33_P3375348		// // // chrX:048912525-048912466	6.58563	6.64482	6.74366	6.68826	-0.0591925	-0.15803	-0.102639	0.512455	0.132792	0.602099	1	1	1	0.725767	0.322173	0.727444	6.58717	6.5867	6.76059	6.69662	6.6545	6.87985	6.82603	6.78205	6.45671	6.46235	6.53998	6.75455
A_33_P3375496		// // // chr1:205687507-205687566	7.69359	7.29509	7.47291	7.26781	0.398495	0.220674	0.425773	0.0232279	0.148514	0.0190571	1	1	1	0.111342	0.345966	0.0637	7.35527	7.12176	7.40825	7.70794	7.35113	7.35967	7.51439	6.96242	7.32662	7.91395	7.33279	7.83402
A_33_P3375668		// // // chr22:024665373-024665314	17.1877	17.1532	17.0205	16.6266	0.0344785	0.16717	0.561094	0.914991	0.51	0.0749174	1	1	1	0.95989	0.716013	0.17241	17.0161	17.4725	16.9711	16.8954	17.4539	16.7123	15.7459	17.495	16.6389	17.0408	17.5136	17.0087
A_33_P3375673		// // // chr17:004608351-004608292	16.3945	16.4215	16.4768	15.7806	-0.0270553	-0.0823317	0.61392	0.765721	0.39739	4.19249126024467e-05	1	1	0.853298	0.885123	0.624465	0.00091067	16.5331	16.2804	16.4512	16.5287	16.3309	16.5709	15.885	15.885	15.5717	16.4593	16.3261	16.3981
A_33_P3375894		// // // chr1:209406403-209406462	8.70823	7.72413	8.09977	8.33657	0.984101	0.608452	0.371654	3.74633589157755e-06	0.00016283	0.00666029	0.0762492	1	1	0.000504961	0.00370249	0.029524	7.88335	7.72424	7.56479	8.17932	8.3105	7.80951	8.41702	8.33786	8.25484	8.72491	8.61588	8.78389
A_33_P3375950		// // // chr11:111760066-111760007	15.4517	15.5354	15.5549	15.2091	-0.0836303	-0.103193	0.242603	0.529022	0.450799	0.0575193	1	1	1	0.736606	0.670673	0.142927	15.4935	15.6247	15.4879	15.7847	15.6174	15.2626	15.3976	15.2473	14.9825	15.4007	15.5214	15.4331
A_33_P3376071		// // // chr21:040499847-040499906	16.5806	16.7709	16.6116	16.7721	-0.190339	-0.0310518	-0.191584	0.0300077	0.643037	0.0178091	1	1	1	0.131911	0.805987	0.0607259	16.8131	16.7156	16.784	16.5554	16.5748	16.7046	16.8383	16.6344	16.8437	16.5819	16.5849	16.5748
A_33_P3376075		// // // chr11:045687675-045687734	7.51119	7.41835	7.16147	7.35135	0.0928317	0.349713	0.159831	0.953456	0.279975	0.993062	1	1	1	0.977617	0.508178	0.99595	7.28705	7.07705	7.89097	7.20234	6.94204	7.34004	7.29912	6.99637	7.75858	7.1692	7.28242	8.08193
A_33_P3376781		// // // chr4:113378970-113379029	8.37825	8.32739	8.58828	8.4103	0.0508587	-0.21003	-0.0320437	0.56311	0.206263	0.871358	1	1	1	0.761477	0.423619	0.922052	8.1516	8.64281	8.18777	8.6066	8.74485	8.41339	8.3144	8.71158	8.20491	8.37473	8.56578	8.19425
A_33_P3376836		// // // chr6:001069414-001069473	10.6787	10.8433	11.055	10.9376	-0.164535	-0.376322	-0.258863	0.163885	0.0164491	0.0560653	1	1	1	0.381031	0.0793903	0.140305	11.0202	10.7698	10.7398	10.9583	11.1832	11.0236	10.8125	11.031	10.9693	10.6894	10.971	10.3758
A_33_P3376925		// // // chrX:093574757-093574816	7.45455	7.53402	7.46181	7.70146	-0.0794705	-0.00725596	-0.246907	0.538554	0.775926	0.0381247	1	1	1	0.743535	0.885361	0.105328	7.37767	7.50251	7.72189	7.34809	7.39197	7.64536	7.74498	7.36651	7.99288	7.27545	7.27749	7.81071
A_33_P3376954		// // // chr10:089104072-089104131	6.34044	6.71834	6.31839	6.48225	-0.377901	0.0220463	-0.141812	0.00596112	0.581235	0.265686	1	1	1	0.0455465	0.766353	0.419772	6.56971	6.67141	6.9139	6.1958	6.36561	6.39376	6.49145	6.45311	6.50218	6.46235	6.25308	6.30589
A_33_P3377274		// // // chr16:029144039-029143980	6.93252	7.00334	6.9272	7.11421	-0.0708195	0.00532218	-0.181687	0.557495	0.924185	0.277923	1	1	1	0.757934	0.963032	0.433055	6.93284	6.98982	7.08736	6.47659	7.03538	7.26962	7.24531	7.08305	7.01426	6.72949	6.94826	7.11981
A_33_P3378318		// // // chr10:043050905-043050964	6.41033	6.48619	6.58034	6.6725	-0.0758556	-0.170009	-0.262175	0.618028	0.240715	0.116276	1	1	1	0.798607	0.465224	0.235176	6.41875	6.45311	6.5867	6.45774	6.5621	6.72118	6.39965	6.95044	6.66742	6.46235	6.621	6.14765
A_33_P3378697		// // // chr7_gl000195_random:000082224-000082283	6.80234	6.67271	6.63699	6.44371	0.129625	0.165353	0.358625	0.403382	0.137286	0.00564982	1	1	1	0.636591	0.328623	0.0261878	6.82603	6.4992	6.69292	6.60765	6.7124	6.59091	6.63331	6.32513	6.3727	6.77343	6.93025	6.70334
A_33_P3380372		// // // chr2:061816747-061816688	6.59414	6.89417	6.62178	6.76213	-0.300031	-0.0276371	-0.167989	0.0472458	0.739284	0.310804	1	1	1	0.176536	0.864144	0.466573	6.7184	6.82722	7.13689	6.53464	6.50665	6.82404	6.66786	6.90527	6.71326	6.64867	6.71712	6.41664
A_33_P3381292		// // // chr11:069924328-069924387	10.4876	10.1819	10.3606	9.75226	0.305662	0.126999	0.735311	0.0374231	0.525593	0.000131321	1	1	1	0.153038	0.727319	0.00188889	10.047	10.5013	9.99747	10.5456	10.3128	10.2233	9.65036	9.93957	9.66685	10.367	10.6597	10.436
A_33_P3381305		// // // chr14:104670847-104670906	8.02622	7.98625	8.00147	7.65884	0.0399732	0.0247492	0.367379	0.833092	0.948897	0.0740831	1	1	1	0.919519	0.975341	0.171226	8.32512	7.65837	7.97526	8.10627	8.01623	7.88192	7.83045	7.4012	7.74487	7.90777	7.92642	8.24447
A_33_P3381429		// // // chr1:198918760-198918819	17.4795	17.3387	17.4418	17.3252	0.140812	0.0377971	0.154325	0.0542022	0.545182	0.0359898	1	1	1	0.193676	0.741915	0.101173	17.2355	17.4539	17.3268	17.4539	17.4174	17.4539	17.3549	17.374	17.2467	17.5673	17.4174	17.4539
A_33_P3381613		// // // chr7:064328916-064328857	6.90225	6.86395	7.05133	6.62907	0.0382999	-0.14908	0.273178	0.756431	0.356469	0.115331	1	1	1	0.8804	0.586221	0.23383	7.03228	6.5867	6.97287	7.15124	6.77343	7.22933	6.56424	6.45311	6.86986	7.09563	6.59931	7.01182
A_33_P3381762		// // // chr19:004791816-004791757	11.0682	10.9152	11.1406	10.9435	0.153008	-0.0724065	0.124678	0.208399	0.450548	0.7854	1	1	1	0.438313	0.670469	0.864899	10.6753	11.0648	11.0055	11.174	11.0107	11.2371	10.8981	10.6931	11.2394	11.0283	11.0948	11.0815
A_33_P3382105		// // // chr3:032305943-032306002	10.9636	10.5371	10.8537	10.4528	0.426505	0.109884	0.510851	0.105246	0.632983	0.103204	1	1	1	0.292994	0.799596	0.216391	10.202	10.2431	11.1662	10.9905	10.8192	10.7515	10.6126	10.0125	10.7332	11.0761	11.2121	10.6027
A_33_P3382111		// // // chr1:227163542-227163483	6.9099	6.80736	6.86701	6.90098	0.102542	0.0428877	0.00892368	0.381568	0.994856	0.832676	1	1	1	0.618119	0.997699	0.896169	6.59512	6.90264	6.92433	6.84026	6.7124	7.04838	6.79673	6.88672	7.01948	6.79754	6.76516	7.16701
A_33_P3382118		// // // chr17:080533168-080533109	9.12952	9.24022	9.25977	9.29912	-0.110705	-0.130255	-0.169605	0.203192	0.158701	0.0825222	1	1	1	0.431864	0.360375	0.184833	9.13857	9.29618	9.28592	9.14384	9.33816	9.29732	9.24924	9.37414	9.27399	8.88781	9.26027	9.24047
A_33_P3382125		// // // chr17:042722899-042722958	7.787	7.63029	7.77074	7.91804	0.156705	0.01626	-0.131049	0.0603734	0.953407	0.119511	1	1	1	0.206982	0.977564	0.240048	7.65937	7.7074	7.5241	7.88287	7.69342	7.73591	7.92568	7.9089	7.91955	7.79841	7.76336	7.79922
A_33_P3382887		// // // chr18:058462067-058462008	7.23444	7.05297	6.92118	6.59439	0.181475	0.313264	0.640048	0.921988	0.654857	0.284304	1	1	1	0.963107	0.813379	0.440034	7.0371	7.98053	6.14127	6.63513	7.69342	6.43499	6.19641	7.41328	6.17349	6.34024	8.42216	6.94094
A_33_P3383371		// // // chr9:037435534-037435593	7.05405	7.00144	6.97514	7.03302	0.0526149	0.0789081	0.0210305	0.456344	0.279941	0.889782	1	1	1	0.680645	0.508173	0.933014	7.04463	6.97431	6.98538	6.95627	6.96242	7.00674	7.12757	6.88214	7.08935	7.12176	6.99919	7.04121
A_33_P3383762		// // // chr8:067873589-067873530	6.92484	7.01888	7.06603	7.02157	-0.0940321	-0.141188	-0.0967301	0.274333	0.0706991	0.229865	1	1	1	0.515653	0.214128	0.379977	7.04974	7.1324	6.87448	7.1582	6.98573	7.05416	6.97287	7.07237	7.01948	6.87294	6.97466	6.92692
A_33_P3383900		// // // chr4:184362597-184362538	6.59357	6.63875	6.54426	6.72476	-0.0451739	0.0493096	-0.131187	0.457028	0.887995	0.142091	1	1	1	0.681058	0.946597	0.270917	6.78246	6.47659	6.65718	6.47659	6.45286	6.70334	6.84772	6.53756	6.789	6.4962	6.51604	6.76847
A_33_P3384694		// // // chr4:135865487-135865546	7.24939	7.2459	7.23312	6.94931	0.00348829	0.0162698	0.300086	0.957776	0.855291	0.0765627	1	1	1	0.979775	0.928817	0.175029	7.24873	7.43533	7.05365	7.2931	7.34601	7.06025	7.12111	6.69074	7.03607	7.20966	7.41869	7.11981
A_33_P3385351		// // // chr1:002629340-002629281	6.47446	6.30383	6.50096	6.57329	0.170629	-0.0265011	-0.0988295	0.133159	0.590541	0.214174	1	1	1	0.337549	0.773541	0.361931	6.11809	6.40125	6.39215	6.4977	6.47152	6.53367	6.47101	6.6065	6.64237	6.33075	6.44667	6.64597
A_33_P3385387		// // // chr16:076269320-076269261	11.4318	12.1645	11.6277	11.0263	-0.732693	-0.195948	0.405481	0.0362001	0.534346	0.23704	1	1	1	0.149539	0.73331	0.388444	12.0872	12.3862	12.02	11.4255	12.0194	11.4383	10.156	11.9928	10.93	11.0771	12.0565	11.1617
A_33_P3386019		// // // chr7:057084356-057084297	6.32506	6.47694	6.36661	6.71848	-0.151886	-0.0415576	-0.393423	0.108223	0.600439	0.000551264	1	1	1	0.297818	0.779262	0.00504491	6.35711	6.4282	6.64552	6.26895	6.39591	6.43499	6.77343	6.58529	6.79673	6.24478	6.33075	6.39965
A_33_P3387429		// // // chr12:017553283-017553342	7.28797	6.90189	7.06469	6.81031	0.386081	0.223279	0.477665	0.0519042	0.248719	0.00799416	1	1	1	0.187612	0.474449	0.0337492	6.91165	6.98538	6.80864	6.92655	7.17421	7.09332	6.61779	7.17077	6.64237	7.01809	7.25671	7.58911
A_33_P3388527		// // // chr17:079367538-079367597	9.78713	9.44693	9.70115	9.21594	0.340195	0.0859781	0.571183	0.0127384	0.919749	0.000256251	1	1	1	0.0748669	0.961017	0.00296515	9.34943	9.52908	9.46229	9.87285	9.48216	9.74844	9.15313	9.30761	9.1871	9.62089	9.8429	9.89759
A_33_P3388883		// // // chr1:144873273-144873214	7.23367	7.29359	7.03872	7.27713	-0.0599141	0.194949	-0.0434593	0.694993	0.0684923	0.720688	1	1	1	0.845397	0.210514	0.819039	7.25965	7.35003	7.27108	7.22572	7.00411	6.88634	7.15978	7.34809	7.32353	7.27545	7.13304	7.29252
A_33_P3389540		// // // chr9:034224352-034224293	14.8283	15.8042	15.7601	15.3673	-0.975973	-0.931817	-0.539051	0.000882701	0.0011255	0.0123564	1	1	1	0.0136497	0.0126743	0.0462297	16.0042	15.5278	15.8807	15.9242	15.497	15.859	15.0339	15.2899	15.7781	14.3851	15.4459	14.6538
A_33_P3389578		// // // chr12:004218799-004218740	7.23583	7.80512	6.89298	7.1996	-0.569297	0.342851	0.0362238	0.0309398	0.322104	0.534916	1	1	1	0.13491	0.551741	0.671246	8.09551	7.22963	8.09023	6.48668	7.12273	7.06952	6.7581	7.00867	7.83204	6.86639	7.5636	7.27749
A_33_P3389926		// // // chr22:020714743-020714802	6.61525	6.85848	6.65772	6.42374	-0.243232	-0.0424693	0.191511	0.399308	0.872005	0.233322	1	1	1	0.633151	0.936702	0.384145	6.68023	7.12757	6.76764	6.35903	6.96658	6.64755	6.0166	6.87486	6.37975	6.77343	6.8485	6.22382
A_33_P3390086		// // // chr3:075429579-075429520	9.5147	9.67808	10.0438	9.62639	-0.163375	-0.529074	-0.111683	0.244866	0.00363936	0.487601	1	1	1	0.482548	0.0280895	0.631774	9.87304	9.873	9.2882	9.91068	10.1707	10.05	9.56862	9.78865	9.52189	9.45254	9.74639	9.34518
A_33_P3390673		// // // chr10:038711939-038711998	6.80222	6.64077	6.72237	6.64192	0.161454	0.0798463	0.160297	0.202069	0.389856	0.163258	1	1	1	0.430289	0.618067	0.298382	6.62008	6.52879	6.77343	6.88482	6.79713	6.48517	6.84772	6.52145	6.5566	6.85942	6.77877	6.76847
A_33_P3390823		// // // chr7:000208930-000208989	7.26446	7.66012	8.20993	8.13068	-0.395661	-0.945477	-0.866224	0.0811445	0.000164287	0.000547688	1	1	1	0.249326	0.00371526	0.00502348	7.46294	7.96374	7.55368	8.07476	8.27156	8.28348	7.97391	8.46763	7.9505	7.47337	7.38605	6.93395
A_33_P3390873		// // // chr19:013005577-013005636	14.7683	14.4906	14.2662	10.9852	0.277676	0.50208	3.7831	0.629521	0.398844	7.93965078007819e-07	1	1	0.0161596	0.806565	0.625837	8.41644335036102e-05	15.1372	13.6105	14.724	14.9605	13.2483	14.5898	11.2703	11.1666	10.5185	14.9715	14.1011	15.2322
A_33_P3391167		// // // chr7:063232261-063232202	8.6758	8.42652	8.66882	7.73437	0.249279	0.00697248	0.941431	0.243987	0.591089	0.000309363	1	1	1	0.481712	0.773911	0.00340902	8.06536	8.42734	8.78685	8.85912	8.2594	8.88795	7.76605	7.85286	7.58419	8.4631	8.60359	8.9607
A_33_P3391536		// // // chr7:026470201-026470260	7.97819	7.69483	7.87668	8.02704	0.283363	0.101512	-0.0488489	0.0831865	0.674776	0.364494	1	1	1	0.253533	0.825659	0.520929	7.75169	7.94566	7.38713	7.82052	7.86944	7.94007	7.99624	7.91171	8.17316	7.77966	8.0003	8.15461
A_33_P3391626		// // // chr19:034513738-034513679	15.5416	15.722	15.5949	15.1147	-0.18039	-0.0532844	0.426886	0.231766	0.739263	0.0570456	1	1	1	0.467043	0.864144	0.142146	15.8369	15.4218	15.9073	15.5119	15.5079	15.7648	15.2406	14.6508	15.4527	15.5787	15.4064	15.6397
A_33_P3391803		// // // chr2:038459340-038459399	8.0314	8.30632	7.49082	6.84156	-0.274926	0.540574	1.18983	0.128802	0.0832768	0.00156445	1	1	1	0.330883	0.238495	0.0103385	8.43302	8.23896	8.24699	7.02365	7.91825	7.53058	6.80562	6.78512	6.93395	7.38767	8.24343	8.4631
A_33_P3392097		// // // chr2:095881292-095881351	7.29007	7.14377	6.84029	6.69357	0.146301	0.449785	0.596506	0.191526	0.00143277	8.91937023274054e-05	1	1	1	0.417314	0.0150309	0.00145929	7.25965	7.22963	6.94204	7.00955	6.83396	6.67736	6.7581	6.751	6.57161	7.30911	7.20172	7.35939
A_33_P3392213		// // // chr14:053414072-053414013	10.3132	10.2444	10.4385	10.1018	0.0687906	-0.125218	0.211448	0.35804	0.159485	0.016911	1	1	1	0.598651	0.361419	0.0583768	10.3153	10.2869	10.1312	10.4387	10.3686	10.5081	10.0217	10.179	10.1047	10.3614	10.224	10.3543
A_33_P3393370		// // // chr16:001072739-001072680	7.91727	7.75989	8.10792	8.02254	0.157383	-0.190645	-0.105269	0.125463	0.311366	0.538984	1	1	1	0.325752	0.540351	0.674511	7.5171	8.07024	7.69233	8.33206	7.99598	7.99571	8.04673	7.88716	8.13374	8.15255	7.83342	7.76584
A_33_P3393398		// // // chrX:110861854-110861795	10.6365	10.9821	10.7078	10.256	-0.345608	-0.0713588	0.38042	0.0360294	0.687249	0.0293712	1	1	1	0.149198	0.833417	0.0871289	11.1986	10.6343	11.1133	10.9065	10.5696	10.6473	10.426	9.99928	10.3428	10.7593	10.4258	10.7243
A_33_P3393931		// // // chr1:054703621-054703680	7.12591	6.89882	6.88769	6.83711	0.227092	0.238221	0.288804	0.138498	0.101725	0.0264992	1	1	1	0.345364	0.271602	0.0808239	6.74428	6.88939	7.06279	6.74806	7.02866	6.88634	6.7581	7.15346	6.59977	7.11884	7.33754	6.92136
A_33_P3394378		// // // chr9:067671021-067670962	8.57205	8.13777	8.7503	8.66237	0.434281	-0.178245	-0.0903164	0.0956251	0.329663	0.442076	1	1	1	0.27586	0.559932	0.591245	7.70124	8.02353	8.68854	8.61571	8.46897	9.16622	8.3144	8.57639	9.09632	8.42622	8.34168	8.94825
A_33_P3394786		// // // chr19:009293628-009293569	12.0946	12.2237	12.3466	12.4082	-0.12913	-0.252001	-0.313597	0.0987659	0.0054232	0.00136292	1	1	1	0.281893	0.0368054	0.00943291	12.1722	12.2219	12.277	12.3771	12.3039	12.3587	12.3375	12.4392	12.4477	11.9721	12.0879	12.2237
A_33_P3395237		// // // chr5:102368601-102368660	9.0817	9.22649	8.99655	8.9769	-0.144792	0.0851508	0.104805	0.392887	0.755101	0.724397	1	1	1	0.627466	0.873484	0.821694	9.42395	8.98212	9.27341	9.51513	9.02516	8.44937	9.06816	8.92858	8.93394	8.93375	8.91865	9.3927
A_33_P3395403		// // // chr1:144921882-144921823	7.09452	6.55561	6.87642	6.79661	0.538911	0.218104	0.297907	0.000537439	0.0873235	0.0103498	1	1	1	0.0100261	0.245551	0.0406344	6.63558	6.66564	6.36561	7.06228	6.87602	6.69096	6.78737	6.98929	6.61319	7.09563	7.18664	7.0013
A_33_P3395636		// // // chr7:064800206-064800147	7.2356	7.34074	7.83827	7.33851	-0.105137	-0.602669	-0.102909	0.915964	0.0412997	0.794528	1	1	1	0.960366	0.150021	0.870807	6.65495	7.65837	7.70891	7.82052	7.92123	7.77308	6.84772	7.78988	7.37794	7.23143	7.24606	7.22933
A_33_P3395883		// // // chr17:060214338-060214279	10.9559	10.8567	10.8012	10.7242	0.0991393	0.154685	0.231651	0.406977	0.177519	0.0531925	1	1	1	0.640124	0.386587	0.13484	10.9339	11.0292	10.6071	10.8272	11.0169	10.5595	10.5819	11.0593	10.5315	11.0714	11.1077	10.6885
A_33_P3396434		// // // chr1:036788514-036788455	17.5354	17.4441	17.5552	17.4456	0.0913008	-0.0197564	0.0898545	0.374054	0.924581	0.292409	1	1	1	0.611642	0.963199	0.448472	17.4328	17.6756	17.224	17.6032	17.495	17.5673	17.2467	17.7632	17.3268	17.6756	17.7144	17.2162
A_33_P3397298		// // // chr14:036350821-036350880	8.26132	8.25388	8.33467	8.91438	0.00744103	-0.0733475	-0.653057	0.955865	0.595794	0.00026265	1	1	1	0.978849	0.776356	0.00301847	8.17963	8.36683	8.21518	8.24439	8.48063	8.27899	8.94294	9.15361	8.64658	8.20643	8.40616	8.17136
A_33_P3397433		// // // chr3:131962370-131962311	7.88607	8.1822	7.83739	7.62844	-0.296134	0.0486825	0.257623	0.174871	0.81647	0.777294	1	1	1	0.396391	0.908563	0.859841	8.15761	7.83144	8.55755	7.68029	7.51562	8.31624	7.2756	7.38254	8.22719	7.55067	7.65926	8.44827
[truncated: 19,036 more rows]
