# Supplementary material for: SWI/SNF Subunits SMARCA4, SMARCD2 and DPF2 Collaborate in MLL-Rearranged Leukaemia Maintenance
Source: PLoS One. 2015 Nov 16;10(11):e0142806. doi: 10.1371/journal.pone.0142806 (PMC4646637; doi:10.1371/journal.pone.0142806)
Supplement: S2 Table — http://www.broadinstitute.org/gsea/msigdb/index.jsp (XLSX) [file pone.0142806.s004.xlsx]

## Sheet: Supplementary Table S2.txt
Supplementary Table S2
http://www.broadinstitute.org/gsea/msigdb/index.jsp
T_CELL_PROLIFERATION	ACOSTA_PROLIFERATION_INDEPENDENT_MYC_TARGETS_DN	ACOSTA_PROLIFERATION_INDEPENDENT_MYC_TARGETS_UP	NEGATIVE_REGULATION_OF_CELL_PROLIFERATION	PEART_HDAC_PROLIFERATION_CLUSTER_DN	PEART_HDAC_PROLIFERATION_CLUSTER_UP	POSITIVE_REGULATION_OF_CELL_PROLIFERATION	POSITIVE_REGULATION_OF_T_CELL_PROLIFERATION	REGULATION_OF_CELL_PROLIFERATION		REGULATION_OF_T_CELL_PROLIFERATION	CELL_PROLIFERATION_GO_0008283				KIM_MYC_CORE_MODULE_Hu_ORTHO			Schuhmacher_Myc Targets Up	SCHUHMACHER_MYC_TARGETS_DN	JAATINEN_HEMATOPOIETIC_STEM_CELL_UP
> Genes annotated by the GO term GO:0042098. The expansion of a T cell population by cell division. Follows T cell activation.	> Genes down-regulated in K562 cells (lymphoblast) by MYC [GeneID=4609] in the presence of PSMD9 [GeneID=5715].	> Genes up-regulated in K562 cells (lymphoblast) by MYC [GeneID=4609] in the presence of PSMD9 [GeneID=5715].	> Genes annotated by the GO term GO:0008285. Any process that stops, prevents or reduces the rate or extent of cell proliferation.	> Cell proliferation genes down-regulated by histone deacetylase (HDAC) inhibitors SAHA and depsipeptide [PubChem=5311;5352062].	> Cell proliferation genes up-regulated by histone deacetylase (HDAC) inhibitors SAHA and depsipeptide [PubChem=5311;5352062].	> Genes annotated by the GO term GO:0008284. Any process that activates or increases the rate or extent of cell proliferation.	> Genes annotated by the GO term GO:0042102. Any process that activates or increases the rate or extent of T cell proliferation.	> Genes annotated by the GO term GO:0042127. Any process that modulates the frequency, rate or extent of cell proliferation.		> Genes annotated by the GO term GO:0042129. Any process that modulates the frequency, rate or extent of T cell proliferation.	> Genes annotated by the GO term GO:0008283. The multiplication or reproduction of cells, resulting in the expansion of a cell population.				na			> Genes up-regulated in P493-6 cells (Burkitt's lymphoma) induced to express MYC [GeneID=4609].	> Genes down-regulated in P493-6 cells (Burkitt's lymphoma) induced to express MYC [GeneID=4609].	> Genes up-regulated in CD133+ cells (hematopoietic stem cells) compared to the CD133- cells.
CADM1	ACRV1	AATF	ABI1	AIF1	ANLN	ADRA1D	CD24	ABI1	IL1A	CD24	ABI1	EBI3	MKI67	TNFRSF9	AAAS	HMGA1	RCCD1	ABCE1	ACP5	ABCC1	LOC400464
CD24	ACSM3	AIM1L	ACVRL1	ATF5	APBB2	ADRA2A	CD276	ACVRL1	IL1B	CD276	ACHE	EDN1	MNAT1	TNFSF12	AASDHPPT	HMMR	RDH10	ACSL1	ARHGAP25	ACACA	LPIN1
CD276	ADAM8	BLMH	ADAMTS1	AURKA	ARHGAP35	AGGF1	CD28	ADAMTS1	IL2	CD28	ACVRL1	EEF1E1	MNT	TNFSF13	ABCB8	HNRNPA1	RG9MTD2	AHCY	ARPC4	ACSF2	LRCH2			T_CELL_PROLIFERATION
CD28	ADAMTSL4	C19orf2	ADAMTS8	BCAT1	BLM	ALOX12	CD3E	ADAMTS8	IL21	CD3E	ADAMTS1	EGFR	MPL	TNFSF13B	ABCE1	HNRNPA2B1	RGS14	AIMP2	CD72	ADAM28	MAP7			ACOSTA_PROLIFERATION_INDEPENDENT_MYC_TARGETS_DN
CD3E	AIF1	C7orf68	ADRA1A	BEST1	BLZF1	ANG	EBI3	ADRA1A	IL27	EBI3	ADAMTS8	EGR4	MS4A2	TNFSF15	ADH5	HNRNPH1	RHBDD3	AK3L1	CFP	ADAT2	MAP9			ACOSTA_PROLIFERATION_INDEPENDENT_MYC_TARGETS_UP
CRTAM	AKR1C1	CCNE1	AIF1	BST2	BTG1	BMI1	ICOSLG	ADRA1D	IL29	GLMN	ADRA1A	EHF	MST1R	TNFSF4	ADHFE1	HNRNPM	RLBP1	AKAP1	IFI35	AKR1A1	MAST4			NEGATIVE_REGULATION_OF_CELL_PROLIFERATION
EBI3	AKR1C2	CD320	AIMP1	C6orf108	BTG2	BNC1	IL12B	ADRA2A	IL3	ICOSLG	ADRA1B	EID2	MT3	TNFSF8	ADPGK	HNRNPR	RNF4	ATP1B3	ILK	AKR1C3	MBLAC2			PEART_HDAC_PROLIFERATION_CLUSTER_DN
ELF4	ALAS2	CECR5	ALOX15B	CCNB2	CCNE1	BTC	IL18	AGGF1	IL31RA	IL12B	ADRA1D	EIF2AK2	MTCP1	TNFSF9	ADSL	HOOK2	RNF41	AUH		AKT3	MCM5			PEART_HDAC_PROLIFERATION_CLUSTER_UP
GLMN	AMPD3	CSE1L	ANG	CCNE2	CCNF	CAPN1	IL21	AIF1	IL4	IL18	ADRA2A	EIF5A	MXD1	TOB1	AEN	HSD17B12	RNMT	BOP1		ALDH1A1	ME3			POSITIVE_REGULATION_OF_CELL_PROLIFERATION
ICOSLG	AQP3	CTPS	APC	CD3E	CCNG1	CAPNS1	IL4	AIMP1	IL6	IL21	AGGF1	EIF5A2	MXD4	TOB2	AGPAT5	HSP90AA1	RPL14	CAD		ALG10B	MEG3			POSITIVE_REGULATION_OF_T_CELL_PROLIFERATION
IL12B	ARFGAP3	CUTC	ATP8A2	CDC7	CCNG2	CCKBR	NCK1	ALOX12	IL7	IL27	AIF1	ELANE	MXI1	TP53	AHI1	HSP90B1	RPL18	CEBPZ		ANGPT1	MEGF6			REGULATION_OF_CELL_PROLIFERATION
IL18	ARHGEF2	DDX28	ATPIF1	CETN3	CDC25C	CCL14	NCK2	ALOX15B	IL8	IL4	AIMP1	ELF4	MYC	TP53I11	AKT1S1	HSPA14	RPL18A	CTPS		ANKRD28	MEIS1			REGULATION_OF_T_CELL_PROLIFERATION
IL21	ARHGEF5	DHCR7	B4GALT7	CSE1L	CDC34	CD24	PTPRC	ANG	IL9	NCK1	ALOX12	ELF5	MYO16	TPX2	ALAD	HSPD1	RPL23	CTSC		ANKRD6	MEST			CELL_PROLIFERATION_GO_0008283
IL27	ARL4A	DUSP9	BAI1	CTBP1	CDC37	CD276		APC	ING1	NCK2	ALOX15B	ELN	MYT2	TRAIP	ALKBH2	HSPE1	RPL23A	CYP51A1		AREG	MIR155HG			KIM_MYC_CORE_MODULE_Hu_ORTHO
IL4	BCAM	EIF3J	BAP1	CTCF	CDC6	CD28		ARHGEF2	ING4	PTPRC	ANG	EMP1	NAA35	TRIB1	ALKBH7	IARS	RPL27A	DCUN1D4		AREGB	MLLT3			Schuhmacher_Myc Targets Up
NCK1	BCL2L1	EIF4A3	BNIPL	CUL1	CDK2	CD3E		ATP8A2	ING5	SFTPD	APC	EMP2	NAB2	TRIM27	AMD1	IFRD1	RPL28	DDX10		ARHGAP22	MMP28			SCHUHMACHER_MYC_TARGETS_DN
NCK2	C10orf2	EXPH5	BRCA2	DTYMK	CDKN3	CD47		ATPIF1	INHA		APPL1	EMP3	NAMPT	TSC1	AMDP1	IFT20	RPL3	DDX21		ARMCX1	MPL			JAATINEN_HEMATOPOIETIC_STEM_CELL_UP
PTPRC	C11orf21	FBXO41	BTG1	EIF2AK2	CETN2	CD81		B4GALT7	JAG2		APPL2	ENPEP	NANOG	TSHR	AMH	IKBKAP	RPL32	DHODH		ARMCX2	MRPS27
SFTPD	C5orf4	GCDH	BTG2	EMP3	CGRRF1	CD86		BAI1	KAT2B		AREG	ENPP7	NAP1L1	TSPAN31	ANAPC10	ILF3	RPL35A	EBNA1BP2		ASPH	MSI2
	C9orf167	GCSH	BTG3	GFI1	CKS2	CDC123		BAP1	KLF10		ARHGEF1	EPGN	NASP	TSPO	ANKRD10	IMP4	RPL37	EXOSC7		ATP2C1	MSRB3
	CALB1	GLB1L2	BTG4	GRN	CREG1	CDC25B		BMI1	KLF11		ARHGEF2	EPHB4	NCK1	TSPY1	ANKRD37	INCENP	RPL7	FABP5		ATP6V0A2	MUM1
	CAP1	GLOD4	CCL23	HDAC4	DCTN1	CDC7		BMPR2	KLF4		ARTN	EPS15	NCK2	TTK	ANP32B	INTS5	RPLP1	FASN		ATP9A	MYB
	CAPN1	GLS	CCL3L3	HDGF	DCTN3	CDH13		BNC1	KRT4		ATP8A2	EPS8	NDN	TUSC2	ARFRP1	INTS7	RPLP2	FKBP4		B4GALT6	MYCT1
	CARD9	GNPDA1	CD164	HMGA1	DUSP1	CDK13		BNIPL	LAMA1		ATPIF1	ERBB2	NDP	TXN	ARMC8	IP6K1	RPS11	FXN		BAALC	MYO5C
	CBFA2T3	JAG2	CD33	IFI16	HDAC3	CDK2		BRCA1	LAMB1		B4GALT7	ERBB4	NDUFS4	UBE2V2	ARRDC5	IPMK	RPS12	GART		BCAT1	MZB1
	CD63	KIAA0090	CDC6	IFITM1	HDAC5	CDK4		BRCA2	LAMC1		BAI1	EREG	NF1	UBR5	ARV1	IPO7	RPS13	GCSH		BCL11A	NAP1L3
	CD97	KIAA0664	CDH13	IFRD2	ID2	CDK6		BTC	LDOC1		BAP1	ERF	NF2	UHRF1	ATAD2	IQCG	RPS14	GPD1L		BEND4	NASP
	CHPF2	KIAA0930	CDK10	IGHMBP2	ID3	CDKN1A		BTG1	LIF		BCAR1	ERG	NME1	UHRF2	ATAD3A	JMJD6	RPS19	GRSF1		BEX2	NDN
	CHST12	LAS1L	CDK6	IL2RG	ING1	CHRM1		BTG2	LRP5		BCAT1	ETS1	NME2	UMOD	ATF4	JUNB	RPS24	HSPE1		BIVM	NEGR1
	CLEC11A	LEPR	CDKN1C	IL8	INSIG1	CHRNA7		BTG3	LST1		BIN1	EVI5	NOP2	USP8	ATF7	KBTBD3	RPS25	IARS		BSPRY	NKAIN2
	CMTM6	LOC730101	CDKN2A	ILF3	KIF2C	CIAO1		BTG4	LYN		BLZF1	FABP3	NOTCH2	UTP20	ATG16L1	KCNK5	RPS26	KIAA0020		BTBD3	NKX2-3
	CREM	LPL	CDKN2B	KATNA1	KLF10	CLEC11A		CAPN1	MAGED1		BMI1	FABP6	NOX4	VEGFA	ATG9A	KCTD9	RPS27A	KIAA0114		C10orf58	NME1
	CSH2	LYPLA1	CDKN2C	KNTC1	KPNA2	CSF1		CAPNS1	MARK4		BMP10	FABP7	NPM1	VEGFB	ATIC	KDELC1	RPS27L	LDHA		C11orf54	NPR3
	CTAGE5	MAST2	CDKN2D	LCK	MAPRE2	CSF3		CCDC88A	MATK		BMPR2	FES	NPY	VHL	ATP5C1	KIF20A	RPS3	LRP8		C11orf95	NRIP1
	CTSD	MATK	CDKN3	LIG3	MLX	CTF1		CCKBR	MCTS1		BNC1	FGF10	NR6A1	VIP	ATP5E	KIFC1	RRM2	MEST		C12orf24	NT5DC2
	EPB49	MINA	CGREF1	LST1	MXD1	CUL3		CCL14	MDM2		BNIPL	FGF18	NRD1	VIPR1	ATP5G2	KIN	RRS1	MRPL3		C19orf77	OBSL1
	EPOR	MPZL1	CGRRF1	MCM3	MXI1	CXCL10		CCL23	MDM4		BRCA1	FGF4	NRP1	VTI1B	ATP6V1F	KLF16	RSL1D1	MTHFD1		C1QTNF4	PAICS
	ESR1	MRPL4	CHEK1	MCM5	NDN	CXCL5		CCL3L3	MFN2		BRCA2	FGF5	NUDC	WARS	ATPIF1	LAMTOR2	RTCD1	NAMPT		C3orf64	PAIP1
	ESYT1	MTMR4	CNOT8	MCM7	NEK2	CXCR2		CD164	MNT		BST2	FGF6	NUP62	ZEB1	AURKA	LAPTM4A	S100A13	NME1		C5orf13	PAM
	FADS1	MTRR	COL18A1	MYC	ORC4	DDX11		CD24	MST1R		BTC	FGF7	ODZ1	ZFP36L2	AURKB	LDHA	SAMD10	NOLC1		C5orf35	PDE1A
	FDXR	NOLC1	COL4A3	NBN	PPP1CC	DERL2		CD276	MXD4		BTG1	FGFBP1	OPRM1	ZMYND11	B3GNT7	LEAP2	SARS2	PAICS		C9orf93	PDGFC
	GABRE	NQO1	CTBP1	NCOA6	PRDX1	DHPS		CD28	MXI1		BTG2	FGFR1OP	OSM	ZNF259	BCLAF1	LMAN2	SCAMP4	PEBP1		CALN1	PDZD2
	GATA1	NR1D2	CTBP2	NF1	QSOX1	DNAJA2		CD33	MYC		BTG3	FIGF	OSMR		BIRC2	LMLN	SEH1L	POLD2		CBX2	PGBD1
	GDE1	NRTN	CUL1	NFIC	RABGAP1	EBI3		CD3E	MYO16		BTG4	FLT1	PA2G4		BIVM	LNPEP	SERBP1	POLR2H		CBX5	PHACTR1
	GPR56	NUP210	CUL2	NME1	RAP1A	EDN1		CD47	NAMPT		BUB1	FLT3	PAWR		BLM	LRRC40	SESN2	PPAT		CCDC6	PHF16
	GTF2F1	NUP214	CUL4A	NUBP1	RECK	EGFR		CD81	NAP1L1		BUB1B	FLT3LG	PCNA		BRD8	LRSAM1	SF3A1	PRDX4		CCNB1IP1	PKD2
	GYPB	ODC1	CUL5	PA2G4	SEPT8	EGR4		CD86	NCK1		BUB3	FLT4	PDAP1		BRE	LSM14A	SF3A2	PRPS2		CD109	PLA2G12A
	HBB	OPN3	CXCL1	PFDN1	SESN1	ELANE		CDC123	NCK2		C6orf108	FOSL1	PDF		BRIX1	LSM2	SF3B3	PYCR1		CD34	PLA2G4A
	HEY1	OXCT1	DEC1	PLK1	SIRT2	EPGN		CDC25B	NDN		CADM1	FOXO4	PDGFA		C11orf48	LUC7L	SGOL2	RABEPK		CDCA7	PLAGL1
	HMBS	PARP1	DLEC1	PLK4	SLC12A6	ERBB2		CDC6	NDUFS4		CALCA	FOXP3	PDGFRA		C12orf52	MAF1	SKA3	RANBP1		CDK2AP1	PLCB1
	HOXD1	PDCD11	DLG5	PMS1	STAMBP	EREG		CDC7	NF1		CAPN1	FRK	PDS5B		C16orf70	MAN1B1	SLBP	RPIA		CDK4	PLCB4
	ID1	PEBP1	EEF1E1	POLD3	STIM1	FGF10		CDCA7	NF2		CAPNS1	FSCN1	PDZK1		C17orf56	MANF	SLC16A1	RRP1B		CDK6	PLEKHA5
	IRF4	PEX5	EIF2AK2	POLE2	TNFSF9	FGF18		CDH13	NME1		CBFA2T2	FTH1	PEMT		C17orf98	MAP3K12	SLC25A10	RRS1		CEP170	PLS3
	ITFG2	PRPF19	EMP3	PPP2R1A	TOB1	FGF4		CDK10	NME2		CBFA2T3	FZD3	PGF		C18orf19	MARS	SLC25A32	SLC16A1		CHRDL1	PM20D2
	JUNB	PSMG1	ENPP7	RAD21	TPD52L2	FGF7		CDK13	NOP2		CCDC88A	GAB1	PIM1		C19orf10	MAT2B	SLC25A39	SLC20A1		CHST13	POGZ
	KCNH2	PTK7	EREG	RAD51D	TREX1	FGFR1OP		CDK2	NOTCH2		CCKBR	GAS6	PIM2		C19orf60	MCM4	SLC33A1	SLC39A14		CMAHP	PON2
	KIAA0748	PWP1	ETS1	RAN	TUSC2	FIGF		CDK4	NOX4		CCL14	GAS8	PLG		C1orf131	MCM5	SLC3A2	SLC39A6		CNKSR3	PPM1H
	KLF6	RAB3A	FABP3	RBM14		FLT1		CDK6	NPM1		CCL23	GCG	PLK1		C1orf182	MCM6	SLC5A5	SORD		COL24A1	PRDM16
	KRT10	RCHY1	FABP6	REPIN1		FLT3		CDKN1A	NRP1		CCL3L3	GFI1B	POLA1		C1orf55	METTL23	SLC6A9	SRM		COL5A1	PRDX4
	KRT18	REPIN1	FABP7	RIOK3		FLT3LG		CDKN1C	NUP62		CD160	GHRL	POU1F1		C20orf111	MIS12	SLC7A6OS	TARBP1		CPA3	PREX2
	KRT8	RGS14	FGFBP1	S100A11		FLT4		CDKN2A	ODZ1		CD164	GLI1	POU3F2		C20orf72	MMAA	SLC9A8	TBL3		CPSF3	PRMT5
	KYNU	RGS16	FOXO4	SIPA1		FOSL1		CDKN2B	OPRM1		CD24	GLI2	PPARD		C2orf88	MMP14	SMARCAD1	TFRC		CPT1A	PROM1
	LASP1	RRP1B	FOXP3	SUV39H1		GLI1		CDKN2C	OSM		CD274	GLMN	PPM1D		C4orf47	MRP63	SMEK2	TMEM97		CREBZF	PSMB5
	LCP2	SKP2	FRK	TFDP1		GLP2R		CDKN2D	PAWR		CD276	GLP2R	PRDM4		C9orf102	MRPL12	SNRPA	TRAP1		CRHBP	PSMG1
	LMO2	SLC17A7	FTH1	TFDP2		HCLS1		CDKN3	PDF		CD28	GML	PRDX1		C9orf156	MRPL17	SNRPA1	UCHL3		CRIM1	PTPLA
	LRP10	SLC19A2	GAS8	TLK1		HOXC10		CGREF1	PDGFA		CD33	GNL3	PRG4		C9orf43	MRPL18	SNRPE	UCK2		CRISPLD1	PXDN
	LYL1	SLC27A2	GHRL	TNFRSF8		HTR1A		CGRRF1	PDS5B		CD3E	GNRH1	PRKD1		CACYBP	MRPL36	SNX5	VARS		CTHRC1	QSER1
	LYPLA2	SLC29A1	GLMN	TP53		ICOSLG		CHEK1	PGF		CD40LG	GPC4	PRKRA		CANX	MRPL49	SOD1	VRK1		CYTL1	RAB34
	MCAM	SLC39A4	GML	TUBE1		IGF1		CHRM1	PLG		CD47	GPNMB	PRKRIR		CAPRIN1	MRPL50	SOS1	ZNF239		CYYR1	RAVER2
	MCL1	SLC39A6	GNRH1	UBE2C		IGF1R		CHRNA10	POU1F1		CD70	GPX1	PRL		CBX3	MRPS12	SP1			DAPK1	RBM10
	MINK1	SLC5A3	GPNMB	USP16		IL11		CHRNA7	POU3F2		CD74	GTPBP4	PRMT5		CBX5	MRPS28	SPHK2			DDAH1	RBPMS
	MINPP1	SORD	GTPBP4	WT1		IL12B		CIAO1	PPM1D		CD79A	HCLS1	PROK2		CCND1	MRPS30	SPTBN1			DEPTOR	RCN1
	MPP1	SPG21	HGS	ZAK		IL12RB1		CLEC11A	PRKRA		CD81	HDGF	PRTN3		CCNI	MSH4	SRSF1			DKC1	RDX
	MYC	STEAP1	IFITM1	ZMYND11		IL12RB2		CNOT8	PRKRIR		CD86	HELLS	PSPHP1		CCT3	MTHFD1	SS18			DNMT3B	RHOBTB1
	NAGA	STUB1	IGFBP6	ZNF330		IL15		COL18A1	PRTN3		CDC123	HGS	PTCH1		CCT4	MTHFD1L	ST13			DOCK7	RPS15A
	NEU1	TMEM161A	IGFBP7	ZWINT		IL18		COL4A3	PTEN		CDC14A	HOXC10	PTEN		CCT7	MUS81	STC2			DPPA4	RUNX2
	NFE2	TRIAP1	IL1A			IL2		CSF1	PTHLH		CDC16	HTR1A	PTHLH		CCT8	MUTYH	STK40			DPY19L2	RUVBL2
	PEX6	TSPO	IL1B			IL21		CSF3	PTK2B		CDC25A	ICOSLG	PTK2B		CDCA7L	MYO1G	STX12			DPY19L3	SAMD13
	PIM1	UCK2	IL29			IL3		CTBP1	PTN		CDC25B	IFITM1	PTN		CDK4	NACA	SUMF1			DPY19L4	SCD
	POLD4	VPS13C	IL6			IL31RA		CTBP2	PTPRC		CDC25C	IFRD2	PTPRC		CDNF	NCL	SUPV3L1			DPYSL3	SCHIP1
	PTPRC	WDR74	IL8			IL4		CTF1	QSOX1		CDC27	IGF1	PYY		CDT1	NDOR1	SUZ12			DSG2	SCN3A
	RAB13	XPO6	ING1			IL6		CUL1	RARRES1		CDC6	IGF1R	QSOX1		CENPL	NDUFA13	TACC3			DST	SCN9A
	RAB5B	ZNF395	ING4			IL7		CUL2	RARRES3		CDC7	IGFBP4	RACGAP1		CENPO	NDUFS1	TAF12			DTL	SCRN1
	RAC2	ZNF460	ING5			IL9		CUL3	RBBP4		CDCA7	IGFBP6	RAF1		CEP95	NDUFS6	TAF15			EBPL	SEPP1
	RHCE		KAT2B			LAMA1		CUL4A	RBFOX2		CDH13	IGFBP7	RAPGEF3		CETN3	NEK8	TARBP2			EFHA2	SERPING1
	RHD		KLF10			LAMB1		CUL5	REG1A		CDK10	IL11	RARRES1		CFI	NFE2L1	TARDBP			EMP1	SH3BP4
	RHOC		KLF11			LAMC1		CXCL1	RERG		CDK11B	IL12B	RARRES3		CFL1	NFKBIL1	TBC1D17			ERG	SH3RF1
	RHOG		KLF4			LIF		CXCL10	RHOG		CDK13	IL12RB1	RASGRP4		CHCHD1	NFYC	TBRG4			ERLIN2	SHANK3
	RIT1		KRT4			LRP5		CXCL5	RUNX3		CDK2	IL12RB2	RBBP4		CHTOP	NMD3	TCEA1			ERMP1	SLC16A14
	S100A11		LDOC1			LYN		CXCR2	S100A11		CDK3	IL15	RBBP7		CIRH1A	NME2	TCP1			ETV6	SLC25A27
	SAMSN1		LST1			MARK4		DDX11	S1PR2		CDK4	IL15RA	RBFOX2		CISD1	NMRAL1	TFAP4			F2R	SLC27A2
	SEC14L1		MAGED1			MATK		DEC1	S1PR3		CDK5	IL18	REG1A		CKAP2L	NOL11	THRAP3			F2RL1	SLC39A10
	SEC24D		MDM2			MCTS1		DERL2	SCG2		CDK5R1	IL1A	REG1B		CLNS1A	NOLC1	TIAL1			FABP5	SLC39A8
	SELENBP1		MDM4			MST1R		DHPS	SCIN		CDK6	IL1B	REG3A		CLPP	NOP2	TIMM9			FAIM	SLITRK4
	SERPINH1		MFN2			MYC		DLEC1	SERTAD1		CDK7	IL2	RERG		CNBP	NOP56	TM9SF4			FAM115A	SMAD1
	SH3BP1		MNT			NAMPT		DLG5	SESN1		CDK9	IL21	RHOG		CNIH4	NPM1	TMEM97			FAM171B	SMARCA1
	SHANK2		MXD4			NAP1L1		DNAJA2	SFTPD		CDKN1A	IL27	RPS27		CNOT4	NRADDP	TNFAIP1			FAM175A	SMARCA2
	SHC1		MXI1			NCK1		EBI3	SIRPG		CDKN1C	IL29	RPS4X		COG4	NT5C3	TNPO3			FAM69B	SMYD3
	SIDT2		MYO16			NCK2		EDN1	SLAMF1		CDKN2A	IL2RA	RUNX3		COX5A	NUDCD2	TOE1			FAM92A1	SOCS2
	SLC10A3		NCK2			NDUFS4		EEF1E1	SPDYA		CDKN2B	IL3	S100A11		COX8A	NUDT19	TOMM20			FAM98B	SOCS6
	SLC2A3		NDN			NME1		EGFR	SPEG		CDKN2C	IL31RA	S100B		CRAT	NUP50	TOPORS			FANCL	SPG20
	SLC48A1		NF1			NME2		EGR4	SPHK1		CDKN2D	IL4	S1PR2		CSDE1	NUTF2	TRAPPC4			FGD5	SPIN4
	SLCO2B1		NF2			NOP2		EID2	SSR1		CDKN3	IL5RA	S1PR3		CSNK2A1	NVL	TRAPPC6B			FHL1	SPINK2
	SNCG		NME1			NRP1		EIF2AK2	SST		CGREF1	IL6	SCG2		CSTF1	OBFC2B	TRIM27			FLT3	SPOCK3
	SNPH		NME2			PDF		ELANE	SSTR1		CGRRF1	IL6R	SCIN		DAK	OCEL1	TRIM8			FLVCR1	SRD5A3
	ST3GAL2		NOTCH2			PDGFA		EMP3	SSTR2		CHEK1	IL7	SERPINF1		DARS	OSGEP	TRIP13			FRMD4B	SRSF3
	STAT3		NOX4			PGF		ENPP7	SSTR3		CHRM1	IL8	SERTAD1		DARS2	OXNAD1	TRMT2A			FRMD6	SSBP2
	STAT5A		NPM1			POU3F2		EPGN	SSTR4		CHRM3	IL9	SESN1		DBR1	PAICS	TRNT1			GALNT7	STK3
	TAX1BP3		NUP62			PRTN3		ERBB2	SSTR5		CHRM4	IL9R	SFN		DBT	PASK	TSSK6			GATA2	STMN1
	TMEM110		ODZ1			PTHLH		EREG	STAMBP		CHRM5	ING1	SFTPD		DCAF11	PCBP1	TUBA3C			GATM	SV2A
	TNFAIP8		OPRM1			PTK2B		ETS1	TBC1D8		CHRNA10	ING4	SIPA1		DCAF13	PDIA4	TUBB			GCSH	SYPL1
	TNNT1		OSM			PTN		FABP3	TBRG1		CHRNA7	ING5	SIRPG		DDB1	PFN1	TUBB2C			GNA15	TAF1D
	TRPV2		PAWR			PTPRC		FABP6	TBRG4		CIAO1	INHA	SKP2		DDX17	PIDD	U2SURP			GNAI1	TANC1
	UGP2		PDS5B			REG1A		FABP7	TBX2		CKLF	INSIG1	SLAMF1		DDX31	PIGW	UBAP2			GOLIM4	TBC1D24
	USP11		PLG			RHOG		FGF10	TBX3		CKS1B	INSL4	SLC29A2		DDX39A	PLA2G6	UBE2I			GPR125	TCEAL4
	YES1		POU1F1			S1PR2		FGF18	TBX5		CKS2	IRF2	SPDYA		DDX5	PLEKHJ1	UBQLN4			GPR126	TFEC
			PPM1D			S1PR3		FGF4	TCFL5		CLEC11A	ISG20	SPEG		DDX54	PLIN3	UHRF1			GUCY1A3	TFPI
			PRKRA			SCG2		FGF7	TCIRG1		CLK1	JAG2	SPHK1		DERL2	PLK4	UNG			H2AFY	TGFBRAP1
			PRKRIR			SERTAD1		FGFBP1	TDGF1		CNOT8	KAT2B	SPOCK1		DHX9	PLOD3	UQCRQ			HADH	TMEM163
			PTEN			SIRPG		FGFR1OP	TGFA		COL18A1	KHDRBS1	SRA1		DLST	PMF1	VARS2			HDGFRP3	TMEM200A
			PTHLH			SLAMF1		FIGF	TGFB1I1		COL4A3	KIF15	SSR1		DNAJB4	PNN	VPS16			HHEX	TMEM38B
			QSOX1			SPDYA		FLT1	TGFB2		CREG1	KIF2C	SST		DNAJC8	PNPLA2	WBSCR16			HLF	TMEM44
			RARRES1			SPHK1		FLT3	TGFBR1		CRIP1	KITLG	SSTR1		DPH3	POLH	WDR34			HMGA2	TMEM5
			RARRES3			SSR1		FLT3LG	TGFBR2		CRTAM	KLF10	SSTR2		DTL	POLR3B	WDR75			HMGCR	TNFRSF21
			RBBP4			STAMBP		FLT4	TIMELESS		CSE1L	KLF11	SSTR3		EBNA1BP2	POP7	WEE1			HOXA10	TNS3
			RERG			TBC1D8		FOSL1	TIMP1		CSF1	KLF4	SSTR4		EEF1A1	PPAN	XPNPEP3			HOXA3	TRIM24
			RUNX3			TBRG4		FOXO4	TIPIN		CSF1R	KLK8	SSTR5		EEF1B2	PPCS	XPO5			HOXA5	TRIM73
			S100A11			TBX2		FOXP3	TM4SF4		CSF3	KRT16	STAMBP		EEF2	PPIA	XRCC6BP1			HOXA9	TRIP6
			SCG2			TBX3		FRK	TNFRSF11A		CTBP1	KRT2	STIL		EIF2S2	PPID	XRN2			HOXB3	TRO
			SCIN			TCIRG1		FTH1	TNFRSF8		CTBP2	KRT4	SYK		EIF3A	PPP1R15B	YBX1			HPGDS	TSPYL5
			SESN1			TDGF1		GAS8	TNFRSF9		CTF1	LAMA1	TACSTD2		EIF3B	PPP1R7	ZBTB37			HSH2D	TUG1
			SFTPD			TGFA		GHRL	TNFSF12		CTNNBIP1	LAMB1	TAL1		EIF4A2	PPP2R4	ZBTB44			HSPB1	TUSC1
			SIRPG			TGFB2		GLI1	TNFSF13		CUL1	LAMC1	TBC1D8		EIF5A	PRDX1	ZCCHC7			HSPD1	TXNRD3
			SPEG			TGFBR1		GLMN	TNFSF13B		CUL2	LAMP3	TBRG1		ELK4	PRKAB1	ZDHHC16			IGFBP7	UBR5
			SST			TGFBR2		GLP2R	TNFSF15		CUL3	LDOC1	TBRG4		ENO3	PRKDC	ZFP36L2			IGLL1	UBTD2
			SSTR1			TIMP1		GML	TNFSF4		CUL4A	LGI1	TBX2		EPRS	PRMT1	ZFP41			IL18	UHRF1
			SSTR2			TIPIN		GNL3	TOB1		CUL5	LIF	TBX3		ERH	PRMT7	ZGPAT			IPO11	UMODL1
			SSTR3			TNFRSF11A		GNRH1	TOB2		CXCL1	LMO1	TBX5		ESPL1	PRPF19	ZMYND12			IPO7	UNG
			SSTR4			TNFSF12		GPNMB	TP53I11		CXCL10	LRP1	TCF19		EWSR1	PRPF38B	ZNF148			IQGAP2	VAV3
			SSTR5			TNFSF13		GPX1	TSC1		CXCL5	LRP5	TCFL5		EXOSC1	PRPF6	ZNF189			ISYNA1	VWDE
			TBRG1			TNFSF13B		GTPBP4	TSHR		CXCR2	LRPAP1	TCIRG1		FCHSD2	PRR11	ZNF444			ITGA9	WASF1
			TBX5			TNFSF4		HCLS1	TSPAN31		CYR61	LST1	TDGF1		FN1	PSAT1	ZNF451			ITM2C	WBP5
			TGFB1I1			TSHR		HGS	TTK		DAB2	LY86	TFDP1		FNBP4	PSME3	ZNHIT1			ITPRIPL2	WDR17
			TGFB2			TSPAN31		HOXC10	UMOD		DCTN2	LYN	TGFA		FUBP1	PTBP1	ZNHIT2			JUP	WDR49
			TM4SF4			TTK		HTR1A	UTP20		DDX11	MAGED1	TGFB1I1		G3BP1	PTGES3				KCTD15	WDR91
			TNFRSF8			VEGFA		ICOSLG	VEGFA		DEC1	MAP3K11	TGFB2		GAR1	PTMA				KCTD3	ZBED3
			TNFRSF9			VEGFB		IFITM1	VEGFB		DERL2	MAPRE1	TGFBI		GARS	QTRTD1				KDELC1	ZBTB8A
			TNFSF15			VIP		IGF1	VHL		DHPS	MAPRE2	TGFBR1		GDF9	RAB25				KDM5B	ZC3HAV1L
			TOB1			VIPR1		IGF1R	VIP		DKC1	MARK4	TGFBR2		GMFB	RAB34				KHDRBS3	ZMAT1
			TOB2					IGFBP6	VIPR1		DLEC1	MAS1	THPO		GMPS	RAD1				KIAA0125	ZNF117
			TP53I11					IGFBP7	WARS		DLG1	MATK	TIMELESS		GNAS	RAD50				KIAA0368	ZNF165
			TSC1					IL11			DLG5	MCTS1	TIMP1		GNB2L1	RAF1				KIAA1211	ZNF302
			UMOD					IL12B			DNAJA2	MDM2	TIPIN		GNPAT	RANBP1				KIT	ZNF512B
			UTP20					IL12RB1			DTYMK	MDM4	TM4SF4		GTF2IRD2	RANBP2				LAPTM4B	ZNF521
			VHL					IL12RB2			DUSP22	MFN2	TNFRSF11A		GTF3C4	RBKS				LIMCH1	ZNF618
			WARS					IL15			E2F1	MIA	TNFRSF17		HDLBP	RBM39				LOC100287017	ZNF709
								IL18			E4F1	MIF	TNFRSF8		HELLS	RCC1				LOC100506844	ZNF711
																					ZNFX1-AS1
																					ZNRF1
